# Supplementary material for: Isolation of multiple electrocardiogram artifacts using independent vector analysis
Source: PeerJ Comput Sci. 2023 Feb 9;9:e1189. doi: 10.7717/peerj-cs.1189 (PMC10280251; doi:10.7717/peerj-cs.1189)
Supplement: Supplemental Information 2 [file peerj-cs-09-1189-s002.zip]

Archive with 39 entries (34 files):
- GMCA11/
- GMCA11/all functions.m
- IVA 1/
- IVA 1/allfunctions.m
- IVA 1/allfunctions1.m
- IVA 1/Blocklength.m
- IVA 1/bss_isi.m
- IVA 1/cca.m
- IVA 1/main.m
- IVA 1/test_iva_second_order1.m
- IVA-GGD/
- IVA-GGD/bss_isi.m
- IVA-GGD/comp_mpe_cost.m
- IVA-GGD/decouple_trick.m
- IVA-GGD/getopt.m
- IVA-GGD/iva_mpe_decp_v2.m
- IVA-GGD/randmv_laplace.m
- IVA-GGD/test_iva_mpe_decp_v2.m
- IVA-GGD/test_randmv_laplace.m
- IVA-GGD/vecmag.m
- IVA-GGD/vecnorm.m
- IVA-GGD/whiten.m
- IVA-L/
- IVA-L/bss_isi.m
- IVA-L/getopt.m
- IVA-L/iva_laplace.m
- IVA-L/vecmag.m
- IVA-L/vecnorm.m
- IVA-L/whiten.m
- FastICA_25/
- FastICA_25/demosig1.m
- FastICA_25/dispsig.m
- FastICA_25/fastica.m
- FastICA_25/fasticag.m
- FastICA_25/fpica.m
- FastICA_25/icaplot.m
- FastICA_25/pcamat.m
- FastICA_25/remmean.m
- FastICA_25/whitenv.m
