# Supplementary material for: Isolation of multiple electrocardiogram artifacts using independent vector analysis
Source: PeerJ Comput Sci. 2023 Feb 9;9:e1189. doi: 10.7717/peerj-cs.1189 (PMC10280251; doi:10.7717/peerj-cs.1189)
Supplement: Supplemental Information 2 [file peerj-cs-09-1189-s002.zip › GMCA11/all functions.m]

function demo_mcca

N = 10;  % number of sources
K = 10;  % number of groups
T = 1000;   % sample size

% generate the mixtures
S = zeros(N,T,K);
for n = 1 : N
    
    temp1 = randn(K,T);  
    temp  = zeros(K,T);
    B = randn(K,K,3);
    for p = 0 : 2
        for t = 3 : T
            temp(:,t) = temp(:,t) + B(:,:,p+1)*temp1(:,t-p); % introduce nonwhiteness and spatial correlation
        end
    end

    for k = 1 : K
        S(n,:,k) = temp(k,:);
        S(n,:,k) = S(n,:,k) - mean(S(n,:,k));
        S(n,:,k) = S(n,:,k)/sqrt(var(S(n,:,k)));
    end
end
A = randn(N,N,K);
x = zeros(N,T,K);
for k = 1 : K
    x(:,:,k) = A(:,:,k)*S(:,:,k);
end


% separation
figure;

W = mcca(x,N,'genvar');
% show results
T1 = zeros(N,N);
for k = 1 : K
    Tk = W(:,:,k)*A(:,:,k);
    Tk = abs(Tk);
    for n = 1 : N
        Tk(n,:) = Tk(n,:)/max(abs(Tk(n,:)));
    end
    T1 = T1 + Tk/K;
end
subplot(2,2,1)
P=zeros(N); 
[~,imax]=max(T1);
ind=sub2ind([N N],1:N,imax);
P(ind)=1;
T1=P*T1;
imagesc(1:N,1:N,T1)
caxis([0 1])
colormap('bone')
title('genvar joint global matrix')

W = mcca(x,N,'maxvar');
% show results
T1 = zeros(N,N);
for k = 1 : K
    Tk = W(:,:,k)*A(:,:,k);
    Tk = abs(Tk);
    for n = 1 : N
        Tk(n,:) = Tk(n,:)/max(abs(Tk(n,:)));
    end
    T1 = T1 + Tk/K;
end
subplot(2,2,2)
P=zeros(N); 
[~,imax]=max(T1);
ind=sub2ind([N N],1:N,imax);
P(ind)=1;
T1=P*T1;
imagesc(1:N,1:N,T1)
caxis([0 1])
axis xy
colormap('bone')
title('maxvar joint global matrix')

W = mcca(x,N,'minvar');
% show results
T1 = zeros(N,N);
for k = 1 : K
    Tk = W(:,:,k)*A(:,:,k);
    Tk = abs(Tk);
    for n = 1 : N
        Tk(n,:) = Tk(n,:)/max(abs(Tk(n,:)));
    end
    T1 = T1 + Tk/K;
end
subplot(2,2,3)
P=zeros(N); 
[~,imax]=max(T1);
ind=sub2ind([N N],1:N,imax);
P(ind)=1;
T1=P*T1;
imagesc(1:N,1:N,T1)
caxis([0 1])
axis xy
colormap('bone')
title('minvar joint global matrix')

W = mcca(x,N,'ssqcor');
% show results
T1 = zeros(N,N);
for k = 1 : K
    Tk = W(:,:,k)*A(:,:,k);
    Tk = abs(Tk);
    for n = 1 : N
        Tk(n,:) = Tk(n,:)/max(abs(Tk(n,:)));
    end
    T1 = T1 + Tk/K;
end
subplot(2,2,4)
P=zeros(N); 
[~,imax]=max(T1);
ind=sub2ind([N N],1:N,imax);
P(ind)=1;
T1=P*T1;
imagesc(1:N,1:N,T1)
caxis([0 1])
axis xy
colormap('bone')
title('ssqcor joint global matrix')


disp('Ideally images are identity matrix.')
return
function W=mcca(X,numOfCV,costType)
% W = mcca(X,numOfCV,costType)
%
% Multiset Canonical Correlation Analysis using specified cost function.
% Cost functions implemented are {'genvar'}, 'maxvar', 'minvar', 'ssqcor'
%
% This version is from an original implementation by Yiou Li in Dec 2007
% based on [Kettenring, Biometrica 1971].
%
% References:
% [1] J. R. Kettenring, "Canonical analysis of several sets of variables Biometrika," 1971, 58, 433-451
% [2] Y.-O. Li, T. Adali, W. Wang, V. D. Calhoun, "Joint Blind Source Separation by Multiset Canonical Correlation Analysis," IEEE Trans. Signal Process., 2009, 57, 3918-3929

if nargin==0
   help mcca
   demo_mcca
   return
end

if nargin==1
   numOfCV=size(X,1);
end
if nargin==2
   costType='genvar';
end

switch lower(costType)
   case 'genvar'
       W = mcca_genvar(X,numOfCV);
   case 'maxvar'
      W = mcca_maxminvar(X,numOfCV,1);
   case 'minvar'
      W = mcca_maxminvar(X,numOfCV,0);
   case 'ssqcor'
      W = mcca_ssqcor(X,numOfCV);
   otherwise
      error('Unknown MCCA cost type option')


function W = mcca_genvar(X,numOfCV)
% W = mcca_genvar(X,numOfCV)
%
% Multiset Canonical Correlation Analysis using GENVAR
%
% This version is from an original implementation by Yiou Li in Dec 2007 based on
% [Kettenring, Biometrica 1971].
[N,T,K]=size(X);
y=cell(K,1);
V=cell(K,1);
for k=1:K
   [y{k},V{k}]=whiten(squeeze(X(:,:,k)));
end

R=cell(K,K);
for k1=1:K
   for k2=1:K
      R{k1,k2}=y{k1}*y{k2}'/T;
   end
end

numMaxIter = 1000;
M = size(R,1);
p = size(R{1,1},1);
eps = 0.0001;

clear y;
B = cell(M,1);

for i = 1:M
   B0{i} = eye(numOfCV,p);
end

for s = 1:numOfCV
   
   %% Iterations to solve the s-th stage canonical vectors for 1--M
   %% datasets
   theta_old = 0; % zeros(M,1);
   theta = 0; % zeros(M,1);
   for n = 1:numMaxIter
      
      if n == 1
         %% Initialize B{1--M}(s,:) by B0;
         for j = 1:M
            % B{j}(s,:) = B0{j}(s,:);
            % B{j}(s,:) = randn(1,p)/norm(randn(1,p));
            B{j}(s,:) = ones(1,p)/norm(ones(1,p));
         end
         %% Calculate the cost funtion at the initial step
         for j = 1:M
            for k = 1:M
               R_hat(j,k) = B0{j}(s,:)*R{j,k}*B0{k}(s,:)';
            end
         end
         theta_0 = trace(R_hat*R_hat');
      end
      
      %% Solve the current canonical vector for the j-th dataset
      for j = 1:M
         
         %             %% Calculate the cost function
         %             jtheta_old(j) = 0;
         %             for k = 1:M
         %                 jtheta_old(j) = jtheta_old(j) + B{k}(s,:)*R{k,j}*B{j}(s,:)';
         %             end
         
         %% Calculate the terms for updating jbn
         jC = B{j}(1:s-1,:)';
         if s ~= 1
            jA = eye(p) - jC*jC'; % *inv(jC'*jC)
         else
            jA = eye(p);
         end
         
         jPhi = R_hat(([1:M]~=j),([1:M]~=j));
         for k = 1:M
            jN(:,k) = R{j,k}*B{k}(s,:)';
         end
         jN = jN(:,([1:M]~=j));
         jQ = jN*inv(jPhi)*jN';
         %% update jbn
         [Ev Dv] = eig(jA*jQ);
         DD = diag(Dv);
         [maxv maxi] = max(DD);
         B{j}(s,:) = Ev(:,maxi)';
         tmp(j) = det(jPhi)*(2-Dv(maxi,maxi)); % should = jtheta(j)
         
         %             %% Calculate the cost function
         %             jtheta(j) = 0;
         %             for k = 1:M
         %                 jtheta(j) = jtheta(j) + B{k}(s,:)*R{k,j}*B{j}(s,:)';
         %             end
         %             chec(j) = tmp(j) - jtheta(j);
         %             delta(j) = jtheta(j) - jtheta_old(j);
      end
      
      %% Calculate the cost funtion at the current step
      for j = 1:M
         for k = 1:M
            R_hat(j,k) = B{j}(s,:)*R{j,k}*B{k}(s,:)';
         end
      end
      theta(n) = det(R_hat);
      
      %% Check termination condition
      if sum(abs(theta(n) - theta_old)) < eps | n == numMaxIter
         break;
      end
      theta_0;
      theta_old = theta(n);
   end
   
   fprintf('\n Component #%d is estimated, in %d iterations',s, n);
   
end
fprintf('\n')

%% Sorting is not necessary -- just prefer to order sources according to degree of correlation
detSCV=zeros(1,N);
for n=1:N
   % Efficient version of Sigma_n=Yn*Yn'/T;
   Sigma_n=eye(K); %
   for k1=1:K
      for k2=(1+k1):K
         Sigma_n(k1,k2)=B{k1}(n,:)*R{k1,k2}*B{k2}(n,:)';
         Sigma_n(k2,k1)=Sigma_n(k1,k2)';
      end % k2
   end %k3
   detSCV(n)=det(Sigma_n);
end

[sortedDetSCV,isort]=sort(detSCV);

% Sort W for unwhitened data.
for k=1:K
   B{k}=B{k}(isort,:);   
end

%%
W=zeros(N,N,K);
for k=1:K
   W(:,:,k)=B{k}*V{k};
end

return;

function W=mcca_maxminvar(X,numOfCV,cost_type)
% W=mcca_maxminvar(X,numOfCV,cost_type)
%
% Multiset Canonical Correlation Analysis using MAXVAR or MINVAR
%
% This version is from an original implementation by Yiou Li in Dec 2007 based on
% [Kettenring, Biometrica 1971].

[N,T,K]=size(X);
y=cell(K,1);
V=cell(K,1);
for k=1:K
   [y{k},V{k}]=whiten(squeeze(X(:,:,k)));
end

MAXVAR=1;
MINVAR=0;
if nargin<3
   cost_type=MAXVAR;
end

%% Input: y: cell array containing datasets in M_i(number of mixture)xN(number of sample) form

%%        numOfCV: the number of canonical variates to be estimated, should be less than min{M_1, M_2,...}

%% Output: B: cell array containing the canonical transformations for each dataset


N = size(y{1},2);

M = length(y);


%% Formulate the covariance matrix of the concatenated PC's

for i = 1:M;
   
   numPCv(i) = size(y{i},1);
   
   if i == 1
      
      yc = y{i};
      
   else
      
      yc = vertcat(yc,y{i});
      
   end
   
end

R = (yc*yc')/N;

p = sum(numPCv);


%% Performing multigroup CCA using MAXVAR and MINVAR criteria [Kettenring 1971]

s = numOfCV;

% s = min(numPCv); % number of stages


B = cell(M,1);

for i = 1:s  % stage index
   %% Formulate the constraint matrix Dc for the current stage
   
   Dc = cell(M,M);
   
   for j = 1:M  % j: index of dataset
      if i ~= 1
         for k = 1:i-1  % k: index of CVs  ~ Constraint 1* in Biometrika paper
            if k == 1
               Dc{j,j} = b{j}{k};
            else
               Dc{j,j} = horzcat(Dc{j,j},b{j}{k});
            end
         end
      end
   end
   
   %% Pad zero-submatrices into Dc
   for j1 = 1:M
      for j2 = 1:M
         if j2 ~= j1
            Dc{j1,j2} = zeros(size(Dc{j1,j1}));
         end
      end
   end
   
   Dc = cell2mat(Dc);
   
   %% Calculate the canonical coefficient vectors
   
   if i == 1
      A = eye(p);
   else
      A = eye(p) - Dc*inv(Dc'*Dc)*Dc';
   end
   
   if cost_type==MAXVAR
      [ev, lamb] = eigs(A*R*A,1);
   else % MINVAR
      [ev, lamb] = eigs(A*R*A,M);
      ev=ev(:,end);
   end
   
   %% Partition the canonical coefficient vectors for each dataset
   
   for j = 1:M  % j: index of dataset
      
      idx_eigvect = 1;
      
      if j == 1
         tmp = ev(1:numPCv(1),idx_eigvect);
      else
         tmp = ev(sum(numPCv(1:j-1))+1:sum(numPCv(1:j)),idx_eigvect);
      end
      
      tmp = tmp/sqrt(tmp'*tmp);
      
      b{j}{i} = tmp;
      
      if i == 1  % i: index of CVs
         B{j} = tmp';
      else
         B{j} = vertcat(B{j},tmp');
      end
   end
   
   clear Dc;
   
end

%% Cleanup and format

[N,T,K]=size(X);
W=zeros(N,N,K);
for k=1:K
   W(:,:,k)=B{k}*V{k};
end
return

function W = mcca_ssqcor(X,numOfCV,B0)
% W = mcca_ssqcor(X,numOfCV,B0)
%
% Multiset Canonical Correlation Analysis using SSQCOR
%
% This version is from an original implementation by Yiou Li in Mar 2009 based on
% [Kettenring, Biometrica 1971].


%% This code implement the M-CCA algorithm based on the SSQCOR cost 
%% Reference:
%% J. R. Kettenring, "Canonical analysis of several sets of variables,"
%% Biometrika, vol. 58, pp. 433-51, 1971.

%% Input: 
%% y: M by 1 cell array containing the *prewhitened* group datasets
%% numOfCV: Number conanical vectors to be estimated
%% B0: M by 1 cell array containing the initial guess of the demixing
%% matrices for the group dataset: default is identity matrix
%% Output:
%% B: M by 1 cell array containing the estimated demixing matrices 
%% theta_opt: Vector containing cost function values at the optimal
%% solutions

%% Yiou (Leo) Li Mar. 2009

[N,T,K]=size(X);
y=cell(K,1);
V=cell(K,1);
for k=1:K
   [y{k},V{k}]=whiten(squeeze(X(:,:,k)));
end

numMaxIter = 1000;
M = length(y);
[p, T] = size(y{1});
eps = 0.0001;

%% Calculate all pairwise correlation matrices
R=cell(M,M);
for i = 1:M
    for j = i:M
        R{i,j} = y{i}*y{j}'/T;
        R{j,i} = R{i,j}';
    end
    R{i,i} = eye(p);
end

%% Obtain a prilimary estimate by MAXVAR algorithm
if nargin < 3
%     B0 = maxminvar_cca(y, numOfCV);
   B0 = cell(M,1);
    for i = 1:M
        B0{i} = eye(numOfCV,p);
    end
end
clear y;
B = cell(M,1);

for s = 1:numOfCV    
    
    %% Iterations to solve the s-th stage canonical vectors for 1--M
    %% datasets
    theta_old = 0; % zeros(M,1);
    theta = 0; % zeros(M,1);
    for n = 1:numMaxIter     
        
        if n == 1
            %% Initialize B{1--M}(s,:) by B0;
            for j = 1:M
                B{j}(s,:) = B0{j}(s,:)/norm(B0{j}(s,:));  %% Use normalized B0
            end
            %% Calculate the cost funtion at the initial step
            for j = 1:M
                for k = 1:M
                    R_hat(j,k) = B0{j}(s,:)*R{j,k}*B0{k}(s,:)';
                end
            end
            theta_0 = trace(R_hat*R_hat');
        end
        
        %% Solve the current canonical vector for the j-th dataset
        for j = 1:M
            
%             %% Calculate the cost function
%             jtheta_old(j) = 0;
%             for k = 1:M
%                 jtheta_old(j) = jtheta_old(j) + B{k}(s,:)*R{k,j}*B{j}(s,:)';
%             end

            %% Calculate the terms for updating jbn
			jC = B{j}(1:s-1,:)';
            if s ~= 1
                jA = eye(p) - jC*jC'; % *inv(jC'*jC)
            else 
                jA = eye(p);
            end
            jP = 0;
            for k = 1:M
                if k ~= j
                    jP = jP + R{j,k}*B{k}(s,:)'*B{k}(s,:)*R{k,j};
                end
            end
            %% update jbn
            [Ev Dv] = eig(jA*jP);
            DD = diag(Dv);
            [maxv maxi] = max(DD);
            B{j}(s,:) = Ev(:,maxi)';
            tmp(j) = Dv(maxi,maxi) + 1; % should = jtheta(j)
            
%             %% Calculate the cost function
%             jtheta(j) = 0;
%             for k = 1:M
%                 jtheta(j) = jtheta(j) + B{k}(s,:)*R{k,j}*B{j}(s,:)';
%             end
%             chec(j) = tmp(j) - jtheta(j);
%             delta(j) = jtheta(j) - jtheta_old(j);
        end
        
        %% Calculate the cost funtion at the current step
        for j = 1:M
            for k = 1:M
                R_hat(j,k) = B{j}(s,:)*R{j,k}*B{k}(s,:)';
            end
        end
        theta(n) = trace(R_hat*R_hat');
        
        %% Check termination condition
        if sum(abs(theta(n) - theta_old)) < eps | n == numMaxIter
            theta_opt(s) = theta(n);
            break;
        end
        theta_0;
        theta_old = theta(n);
    end
    
    fprintf('\n Component #%d is estimated, in %d iterations',s, n);
   
end
fprintf('\n ')

%% Sorting is not necessary -- just prefer to order sources according to degree of correlation
detSCV=zeros(1,N);
for n=1:N
   % Efficient version of Sigma_n=Yn*Yn'/T;
   Sigma_n=eye(K); %
   for k1=1:K
      for k2=(1+k1):K
         Sigma_n(k1,k2)=B{k1}(n,:)*R{k1,k2}*B{k2}(n,:)';
         Sigma_n(k2,k1)=Sigma_n(k1,k2)';
      end % k2
   end %k3
   detSCV(n)=det(Sigma_n);
end

[sortedDetSCV,isort]=sort(detSCV);

% Sort W for unwhitened data.
for k=1:K
   B{k}=B{k}(isort,:);   
end

%%

W=zeros(N,N,K);
for k=1:K
   W(:,:,k)=B{k}*V{k};
end

return;

%%%%%%%%%%%%%%%%%%%%%%%%%%%%%%%%%%%
function [z,V,U]=whiten(x)
% [z,V,U]=whiten(x)
% 
% Whitens the data vector so that E{zz'}=I, where z=V*x.

[N,T]=size(x);

% Step 1. Center the data.
x=x-repmat(mean(x,2),1,T);

% Step 2. Form MLE of data covariance.
covar=x*x'/T;

% Step 3. Eigen decomposition of covariance.
[eigvec, eigval] = eig (covar);

% Step 4. Forming whitening transformation.
V=inv (sqrt (eigval)) * eigvec';
U=eigvec * sqrt(eigval);

% Step 5. Form whitened data
z=V*x;

return
end
