# Supplementary material for: Isolation of multiple electrocardiogram artifacts using independent vector analysis
Source: PeerJ Comput Sci. 2023 Feb 9;9:e1189. doi: 10.7717/peerj-cs.1189 (PMC10280251; doi:10.7717/peerj-cs.1189)
Supplement: Supplemental Information 2 [file peerj-cs-09-1189-s002.zip › IVA 1/allfunctions1.m]

function [W,cost,Sigma_N,isi] = iva_second_order(X,varargin)
% [W,cost,Sigma_N,isi] = iva_second_order(X,varargin)
%
% Implementations of all the second-order (Gaussian) independent vector
% analysis (IVA) algorithms.  Namely real-valued and complex-valued with
% circular and non-circular using gradient, Newton, and quasi-Newton
% optimizations.
%
% Input:
% X - data observations from K data sets, i.e. X{k}=A{k}*S{k}, where A{k}
% is an N x N unknowned invertible mixing matrix and S{k} is N x T  matrix
% with the nth row corresponding to T samples of the nth source in the kth
% dataset.  For IVA it is assumed that the source is statistically
% independent of all the sources within a dataset and exactly dependent on
% at most one source in each of the other datasets. The data, X, can be
% either a cell array as indicated or a 3-dimensional matrix of dimensions
% N x T x K.  The latter enforces the assumption of an equal number of
% samples in each dataset.
%
% Output:
% W - the estimated demixing matrices so that ideally W{k}*A{k} = P*D{k}
% where P is any arbitrary permutation matrix and D{k} is any diagonal
% invertible (scaling) matrix.  Note P is common to all datasets; this is
% to indicate that the local permuation ambiguity between dependent sources
% across datasets should ideally be resolved by IVA.
%
% cost - the cost for each iteration
%
% isi - joint inter-symbol-interference is available if user supplies true
% mixing matrices for computing a performance metric
%
% Optional input pairs and default values are given in list below:
%
%    'opt_approach','newton', ... % optimization type: gradient, (newton), quasi
%    'complex_valued',false, ... % if any input is complex or quasi approach used then setting is forced to true
%    'circular',false, ... % set to true to only consider circular for complex-valued cost function
%    'whiten',true, ... % whitening is optional (except for quasi approach it is required)
%    'verbose',false, ... % verbose true enables print statements
%    'A',[], ... % true mixing matrices A, automatically sets verbose
%    'W_init',[], ... % initial estimates for demixing matrices in W
%    'jdiag_initW',false, ... % use CCA (K=2) or joint diagonalization (K>2)
%    'maxIter',512, ... % max number of iterations
%    'WDiffStop',1e-6, ... % stopping criterion
%    'alpha0',1.0 ... % initial step size scaling (will be doubled for complex-valued)
%
% Example call:
% W=iva_second_order(X,'opt_approach','newton','circular',true)
%
% Given that X is complex-valued this uses Newton optimization for circular
% Gaussian IVA cost function.  If the last argument is set to false then
% the cost-function is the more general non-circular Gaussian IVA cost
% function.
%
% To test code call function with no input arguments: iva_second_order
%
% Coded by Matthew Anderson (matt.anderson at umbc.edu)
%
% References:
%
% [1] M. Anderson, X.-L. Li, & T. Adalı, "Nonorthogonal Independent Vector Analysis Using Multivariate Gaussian Model," LNCS: Independent Component Analysis and Blind Signal Separation, Latent Variable Analysis and Signal Separation, Springer Berlin / Heidelberg, 2010, 6365, 354-361
% [2] M. Anderson, T. Adalı, & X.-L. Li, "Joint Blind Source Separation of Multivariate Gaussian Sources: Algorithms and Performance Analysis," IEEE Trans. Signal Process., 2012, 60, 1672-1683
% [3] M. Anderson, X.-L. Li, & T. Adalı, "Complex-valued Independent Vector Analysis: Application to Multivariate Gaussian Model," Signal Process., 2012, 1821-1831

% Version 01 - 20120913 - Initial publication
% Version 02 - 20120919 - Using decouple_trick function, bss_isi, whiten, &
%                         cca subfunctions

global JBSS_SOS_EXIST

if isempty(JBSS_SOS_EXIST)
   JBSS_SOS_EXIST=exist('jbss_sos.m','file');
end
if nargin==0
   help iva_second_order
   test_iva_second_order
   return
end


%% Gather Options

% build default options structure
options=struct( ...
   'opt_approach','newton', ... % optimization type: gradient, (newton), quasi
   'complex_valued',false, ... % if any input is complex or quasi approach used then setting is forced to true
   'circular',false, ... % set to true to only consider circular for complex-valued cost function
   'whiten',true, ... % whitening is optional (except for quasi approach it is required)
   'verbose',false, ... % verbose true enables print statements
   'A',[], ... % true mixing matrices A, automatically sets verbose
   'W_init',[], ... % initial estimates for demixing matrices in W
   'jdiag_initW',false, ... % use CCA (K=2) or joint diagonalization (K>2)
   'maxIter',512, ... % max number of iterations
   'WDiffStop',1e-6, ... % stopping criterion
   'alpha0',1.0 ... % initial step size scaling (will be doubled for complex-valued)
   );

% load in user supplied options
options=getopt(options,varargin{:});

supplyA=~isempty(options.A); % set to true if user has supplied true mixing matrices
blowup = 1e3;
alphaScale=0.9; % alpha0 to alpha0*alphaScale when cost does not decrease
alphaMin=options.WDiffStop; % alpha0 will max(alphaMin,alphaScale*alpha0)
outputISI=false;
opt_approach=find(strcmp(options.opt_approach, ...
   {'gradient','newton','quasi'}),1); % 1='gradient', 2='newton', 3='quasi'
options.whiten=(options.whiten || (opt_approach==3)); % whitening required for real-valued quasi & complex-valued gradient approach


%% Create cell versions
% Faster than using the more natural 3-dimensional version
if iscell(options.A)
   K=length(options.A);
   A=zeros([size(options.A{1}) K]);
   for k=1:K
      A(:,:,k)=options.A{k};
   end
   options.A=A;
   options.complex_valued = options.complex_valued || any(imag(A(:)));
   clear A
end

if ~iscell(X)
   options.complex_valued = options.complex_valued || any(imag(X(:)));
   options.whiten = options.whiten || (options.complex_valued &&  opt_approach==1);
   if options.whiten
      [X,V]=whiten(X);
   end
   [N,T,K]=size(X); % the input format insures all datasets have equal number of samples
   Rx=cell(K,K);
   for k1=1:K
      Rx{k1,k1}=1/T*(X(:,:,k1)*X(:,:,k1)');
      for k2=(k1+1):K
         Rx{k1,k2}=1/T*(X(:,:,k1)*X(:,:,k2)');
         Rx{k2,k1}=Rx{k1,k2}';
      end
   end
   if options.complex_valued && ~options.circular
      % complex-valued non-circular cost
      % compute data pseudo cross-covariance matrices
      Px=cell(K,K);
      for k1=1:K
         Px{k1,k1}=1/T*(X(:,:,k1)*X(:,:,k1).');
         for k2=(k1+1):K
            Px{k1,k2}=1/T*(X(:,:,k1)*X(:,:,k2).');
            Px{k2,k1}=Px{k1,k2}.';
         end % k2
      end % k1
   end
else % iscell
   [rowX,colX]=size(X);
   
   % then this is cell array with each entry being X{k} being a dataset
   % for now assume N is fixed
   X=X(:);
   
   K=max(colX,rowX);
   [N,T]=size(X{1});
   if ~options.complex_valued
      for k=1:K
         if T~=size(X{k},2)
            error('Each dataset must have the same number of samples.')
         end
         options.complex_valued = options.complex_valued || any(imag(X{k}(:)));
         if options.complex_valued
            break
         end
      end % k
   end
   
   options.whiten = options.whiten || (options.complex_valued &&  opt_approach==1);
   
   if options.whiten
      [X,V_cell]=whiten(X);
      V=zeros(N,N,K);
      for k=1:K
         V(:,:,k)=V_cell{k};
      end
      clear V_cell
   end
   Rx=cell(K,K);
   for k1=1:K
      
      options.complex_valued = options.complex_valued || any(imag(X{k1}(:)));
      Rx{k1,k1}=1/T*(X{k1}*X{k1}');
      for k2=(k1+1):K
         Rx{k1,k2}=1/T*(X{k1}*X{k2}');
         Rx{k2,k1}=Rx{k1,k2}';
      end
   end
   if options.complex_valued && ~options.circular
      % complex-valued non-circular cost
      % compute data pseudo cross-covariance matrices
      Px=cell(K,K);
      for k1=1:K
         Px{k1,k1}=1/T*(X{k1}*X{k1}.');
         for k2=(k1+1):K
            Px{k1,k2}=1/T*(X{k1}*X{k2}.');
            Px{k2,k1}=Px{k1,k2}.';
         end % k2
      end % k1
   end
end

%% Initialize W
if ~isempty(options.W_init)
   W=options.W_init;
   if ~options.complex_valued && any(imag(W(:))) && opt_approach==1
      warning(['Supplied initial W is complex valued and ' ...
         'gradient option approach is set; ' ...
         'need to set whitening option to true for best performance.']) %#ok<WNTAG>
   end
   if size(W,3)==1 && size(W,1)==N && size(W,2)==N
      W=repmat(W,[1,1,K]);
   end
   if options.whiten
      for k=1:K
         W(:,:,k)=W(:,:,k)/V(:,:,k);
      end
   end
else
   if options.jdiag_initW
      
      if K>2
         % initialize with multi-set diagonalization (orthogonal solution)
         % Assume N is same for all K datasets
         if ~JBSS_SOS_EXIST
            error('To use this option requires another package.')
         end
         W=jbss_sos(X,0,'whole');
      else % if K==2 then CCA is sufficient (should be few to no iterations required)
         W_cell=cca(X);
         W=zeros(N,N,K);
         for k=1:K
            W(:,:,k)=W_cell{k};
         end
      end
   else % randomly initialize
      W=randn(N,N,K);
      if options.complex_valued
         W=W+1j*randn(N,N,K);
      end
      for k = 1:K
         W(:,:,k)=(sqrtm(W(:,:,k)*W(:,:,k)'))\W(:,:,k);
      end
   end
end

%% When mixing matrix A supplied
% verbose is set to true
% outputISI can be computed if requested
% A matrix is conditioned by V if data is whitened
if supplyA
   % only reason to supply A matrices is to display running performance
   options.verbose=true;
   if nargout>3
      outputISI=true;
      isi=zeros(1,options.maxIter);
   end
   if options.whiten
      for k = 1:K
         options.A(:,:,k) = V(:,:,k)*options.A(:,:,k);
      end
   end
end

%% Check rank of data-covariance matrix
% should be full rank, if not we inflate
% this is ad hoc and no robustness is assured by diagonal loading procedure
Rxall=cell2mat(Rx);
r=rank(Rxall);
if r<(N*K)
   % inflate Rx
   eigRx=svd(Rxall);
   Rxall=Rxall+eigRx(r)*eye(N*K); %diag(linspace(0.1,0.9,N*K)); % diagonal loading
   Rx=mat2cell(Rxall,N*ones(K,1),N*ones(K,1));
end

%% Initialize some local variables
cost=zeros(1,options.maxIter);
cost_const=K*log(2*pi*exp(1)); % local constant

%% Initializations based on real vs complex-valued
if options.complex_valued
   grad=complex(zeros(N,K));
   if opt_approach==2
      HA=zeros(N*K,N*K);
   end
   
   % Double step-size for complex-valued gradient optimization
   if opt_approach==1
      options.alpha0 = 2*options.alpha0;
   end
else % real-valued
   grad=zeros(N,K);
   if opt_approach==2
      H=zeros(N*K,N*K);
   end
end


%% Main Iteration Loop
for iter = 1:options.maxIter
   termCriterion=0;
   
   % Some additional computations of performance via ISI when true A is supplied
   if supplyA
      [amari_avg_isi,amari_joint_isi]=bss_isi(W,options.A);
      if outputISI
         isi(iter)=amari_joint_isi;
      end
   end
   
   W_old=W; % save current W as W_old
   cost(iter)=0;
   for k=1:K
      cost(iter)=cost(iter)-log(abs(det(W(:,:,k))));
   end
   
   Q=0; R=0;
   %% Loop over each SCV
   for n=1:N
      Wn=W(n,:,:);
      Wn=conj(Wn(:));
            
      % Efficient version of Sigma_n=Yn*Yn'/T;
      Sigma_n=eye(K); %
      for k1=1:K
         for k2=k1:K
            Sigma_n(k1,k2)=W(n,:,k1)*Rx{k1,k2}*W(n,:,k2)';
            if k1~=k2
               Sigma_n(k2,k1)=Sigma_n(k1,k2)';
            end
         end % k2
      end %k1
      
      if options.complex_valued && ~options.circular
         % complex-valued non-circular cost
         % compute SCV pseudo cross-covariance matrices
         SigmaP_n=zeros(K); % pseudo = Yn*Yn.'/T;
         for k1=1:K
            for k2=k1:K
               SigmaP_n(k1,k2)=W(n,:,k1)*Px{k1,k2}*W(n,:,k2).';
               if k1~=k2
                  SigmaP_n(k2,k1)=SigmaP_n(k1,k2);
               end
            end % k2
         end %k1
         Sigma_Total=[Sigma_n SigmaP_n; SigmaP_n' conj(Sigma_n)];
         cost(iter)=cost(iter)+0.5*log(det(Sigma_Total));
      else
         cost(iter)=cost(iter)+0.5*(cost_const+log(det(Sigma_n)));
      end
      
      if options.complex_valued && ~options.circular
         inv_Sigma_n=inv(Sigma_Total);
         P=inv_Sigma_n(1:K,1:K);
         Pt=inv_Sigma_n(1:K,K+(1:K));
      else
         inv_Sigma_n=inv(Sigma_n);
      end
      [hnk,Q,R]=decouple_trick(W,n,Q,R);
      
      for k=1:K         
         % Analytic derivative of cost function with respect to vn
         % Code below is efficient implementation of computing the gradient, that is
         % independent of T
         grad(:,k)=-hnk(:,k)/(W(n,:,k)*hnk(:,k));
         if options.complex_valued && ~options.circular
            for kk=1:K
               grad(:,k)=grad(:,k)+ ...
                  Rx{k,kk}*W(n,:,kk)'*P(k,kk)'+Px{k,kk}*W(n,:,kk).'*Pt(k,kk)';
            end
         else
            for kk=1:K
               grad(:,k)=grad(:,k)+ ...
                  Rx{k,kk}*W(n,:,kk)'*inv_Sigma_n(kk,k);
            end
         end
         
         if opt_approach==1 || ... % real/complex gradient
               (opt_approach==3 && ~options.complex_valued) % real quasi newton
            wnk=W(n,:,k)';
            if opt_approach==1
               gradNorm=vecnorm(grad(:,k)); % normalize gradient
               gradNormProj=vecnorm(gradNorm-wnk'*gradNorm*wnk); % non-colinear direction normalized
               W(n,:,k)=vecnorm(wnk-options.alpha0*gradNormProj)';
               
               %%%%%%%%%%%%%%%%%%%%%%%%%%%%%%%%%%%%%%%%%%%%%%%%%%%%%%%%%%%
               %%%%% The following computations are potentially unnecessary
               %%%%% see that the quasi-newton approach does not do this
               %%%%% step.
               for kk=1:K
                  Sigma_n(k,kk)=W(n,:,k)*Rx{k,kk}*W(n,:,kk)'; % = Yn*Yn'/T;
               end
               Sigma_n(:,k)=Sigma_n(k,:)';
               if options.complex_valued && ~options.circular
                  for kk=1:K
                     SigmaP_n(k,kk)=W(n,:,k)*Px{k,kk}*W(n,:,kk).'; % = Yn*Yn.'/T
                  end
                  SigmaP_n(:,k)=SigmaP_n(k,:).';
                  Sigma_Total=[Sigma_n SigmaP_n; SigmaP_n' conj(Sigma_n)];
                  inv_Sigma_n=inv(Sigma_Total);
               else
                  inv_Sigma_n=inv(Sigma_n);
               end
               %%%%%%%%%%%%%%%%%%%%%%%%%%%%%%%%%%%%%%%%%%%%%%%%%%%%%%%%%%%
               
            elseif opt_approach==3 % real-valued quasi-newton (block newton)
               % Hessian inverse computed using matrix inversion lemma
               Hinv=1/inv_Sigma_n(k,k)*(eye(N) - ...
                  hnk(:,k)*hnk(:,k)'/(inv_Sigma_n(k,k)+1/(hnk(:,k)'*wnk)^2));
               
               % Block-Newton update of Wnk
               W(n,:,k)=vecnorm(wnk-options.alpha0*(Hinv*grad(:,k)))';
            end
         end
      end % k
      
      if opt_approach==2 || (opt_approach==3 && options.complex_valued)
         %% Compute SCV Hessian
         for k1=1:K
            if options.complex_valued
               if opt_approach==2 % complex-valued Newton
                  HA((k1-1)*N+(1:N),(k1-1)*N+(1:N)) = ...
                     conj(hnk(:,k1))*hnk(:,k1)'/(hnk(:,k1)'*W(n,:,k1)')^2;
                  if ~options.circular % complex-valued Newton non-circular
                     HA((k1-1)*N+(1:N),(k1-1)*N+(1:N)) = ...
                        HA((k1-1)*N+(1:N),(k1-1)*N+(1:N)) + ...
                        Pt(k1,k1)*conj(Px{k1,k1});
                  end
               end
               H((k1-1)*N+(1:N),(k1-1)*N+(1:N)) = ...
                  conj(inv_Sigma_n(k1,k1)*Rx{k1,k1});
            else % real-valued Newton
               H((k1-1)*N+(1:N),(k1-1)*N+(1:N)) = ...
                  inv_Sigma_n(k1,k1)*Rx{k1,k1} + ...
                  hnk(:,k1)*hnk(:,k1)'/(hnk(:,k1)'*W(n,:,k1)')^2;
            end
            for k2=(k1+1):K
               if opt_approach==2 && options.complex_valued && ~options.circular
                  % complex-valued Newton non-circular
                  HA((k1-1)*N+(1:N),(k2-1)*N+(1:N)) = ...
                     Pt(k2,k1)*conj(Px{k1,k2});
                  HA((k2-1)*N+(1:N),(k1-1)*N+(1:N)) = ...
                     Pt(k1,k2)*conj(Px{k2,k1});
                  Hs=conj(P(k2,k1)*Rx{k1,k2});
               else
                  Hs=inv_Sigma_n(k1,k2)*Rx{k2,k1}.';
               end
               H((k1-1)*N+(1:N),(k2-1)*N+(1:N))=Hs;
               H((k2-1)*N+(1:N),(k1-1)*N+(1:N))=Hs';
            end % k2
         end % k1
         
         %% Alternative approach to calculating H
         % H=kron(inv_Sigma_n,ones(N)).*Rxall;
         % for k=1:K
         %    H((k-1)*N+(1:N),(k-1)*N+(1:N))=H((k-1)*N+(1:N),(k-1)*N+(1:N)) + ...
         %         hnk(:,k)*hnk(:,k)'/(hnk(:,k)'*W(n,:,k)')^2;
         % end
         
         %% Newton Update
         if ~options.complex_valued % real-valued Newton
            Wn=Wn-options.alpha0*(H\grad(:)); % much faster inv(H)*grad(:)
         else % complex-valued
            if opt_approach == 2 % complex-valued Newton
               % improve stability by using 0.99 in Hessian
               Wn=Wn-options.alpha0*(conj(H)-0.99*conj(HA)*(H\HA))\(grad(:)-conj(HA)*(H\conj(grad(:))));
            elseif opt_approach == 3 % complex-valued Quasi-Newton
               Wn=Wn-options.alpha0*conj(H)\grad(:);
            else
               error('Should not happen.')
            end
            Wn=conj(Wn);
         end
         
         %% Store Updated W
         Wn=(reshape(Wn,N,K));
         for k=1:K
            W(n,:,k)=vecnorm(Wn(:,k)).';
         end % k
      end % opt_approach==2 || (opt_approach==3 && options.complex_valued)
   end %n
   
   for k=1:K
      termCriterion = max(termCriterion,max(1-abs(diag(W_old(:,:,k)*W(:,:,k)'))));
   end % k
   
   %% Decrease step size alpha if cost increased from last iteration
   if iter>1
      if cost(iter)>cost(iter-1)
         options.alpha0=max(alphaMin,alphaScale*options.alpha0);               
      end
   end
   
   %% Check the termination condition
   if termCriterion < options.WDiffStop || iter == options.maxIter
      break;
   elseif termCriterion > blowup || isnan(cost(iter))
      for k = 1:K
         W(:,:,k) = eye(N) + 0.1*randn(N);
      end
      if options.verbose
         fprintf('\n W blowup, restart with new initial value.');
      end
   end
   
   %% Display Iteration Information
   if options.verbose
      if supplyA
         fprintf('\n Step %d: W change: %f, Cost: %f, Avg ISI: %f, Joint ISI: %f',  ...
            iter, termCriterion,cost(iter),amari_avg_isi,amari_joint_isi);
      else
         fprintf('\n Step %d: W change: %f, Cost: %f', iter, termCriterion,cost(iter));
      end
   end % options.verbose
end % iter

%% Finish Display
if iter==1 && options.verbose
   if supplyA
      fprintf('\n Step %d: W change: %f, Cost: %f, Avg ISI: %f, Joint ISI: %f',  ...
         iter, termCriterion,cost(iter),amari_avg_isi,amari_joint_isi);
   else
      fprintf('\n Step %d: W change: %f, Cost: %f', iter, termCriterion,cost(iter));
   end
end % options.verbose

if options.verbose
   fprintf('\n');
end

%% Clean-up Outputs
cost=cost(1:iter);
if outputISI
   isi=isi(1:iter);
end

if options.whiten
   for k=1:K
      W(:,:,k)=W(:,:,k)*V(:,:,k);
   end
else % no prewhitening
   %% Scale demixing vectors to generate unit variance sources
   for n=1:N
      for k=1:K
         W(n,:,k)=W(n,:,k)/sqrt(W(n,:,k)*Rx{k,k}*W(n,:,k)');
      end
   end
end

%% Resort order of SCVs
% Order the components from most to least ill-conditioned

% First, compute the data covariance matrices (by undoing any whitening)
if options.whiten
   for k1=1:K
      Rx{k1,k1}=(V(:,:,k1)\Rx{k1,k1})/V(:,:,k1)';
      for k2=(k1+1):K
         Rx{k1,k2}=(V(:,:,k1)\Rx{k1,k2})/V(:,:,k2)';
         Rx{k2,k1}=Rx{k1,k2}';
      end % k2
   end % k1
end

% Second, compute the determinant of the SCVs
detSCV=zeros(1,N);
Sigma_N=zeros(K,K,N);
for n=1:N
   % Efficient version of Sigma_n=Yn*Yn'/T;
   Sigma_n=zeros(K); %
   for k1=1:K
      for k2=k1:K
         Sigma_n(k1,k2)=W(n,:,k1)*Rx{k1,k2}*W(n,:,k2)';
         Sigma_n(k2,k1)=Sigma_n(k1,k2)';
      end % k2
   end %k3
   Sigma_N(:,:,n)=Sigma_n;
   
   if any(imag(Sigma_n(:))~=0) && ~options.circular
      SigmaP_n=zeros(K); % pseudo = Yn*Yn.'/T;
      for k1=1:K
         for k2=k1:K
            SigmaP_n(k1,k2)=W(n,:,k1)*Px{k1,k2}*W(n,:,k2).';
            if k1~=k2
               SigmaP_n(k2,k1)=SigmaP_n(k1,k2);
            end
         end % k2
      end %k1
      detSCV(n)=det([Sigma_n SigmaP_n; SigmaP_n' conj(Sigma_n)]);
   else
      detSCV(n)=det(Sigma_n);
   end
end

% Third, sort and apply
[~,isort]=sort(detSCV);
Sigma_N=Sigma_N(:,:,isort);
for k=1:K
   W(:,:,k)=W(isort,:,k);
end

%% Cast output
if iscell(X)
   Wmat=W;
   W=cell(K,1);
   for k=1:K
      W{k}=Wmat(:,:,k);
   end
end

%% Return
return;
% END OF IVA_MG_OPTS

function test_iva_second_order
%% built-in test function for iva_second_order
N = 7;  % number of sources
K = 7;  % number of groups
T = 1000;   % sample size
qq=1000;
%%%%%%%%%%%%%%%%%%%%%%%%%%%%%%%%%%%%%%%%%%%%%%%%%%%%%%%%%%%%%%%%%%%%%%%%%
            BW=importdata('BW.mat');
            A44=BW;
            A5=A44(:,2);
            A5=A5/200;
            %A5=A5(1:qq);
            A6=A44(:,3);
            A6=A6/200;
            %A6=A6(1:qq);
MA=importdata('MA.mat');
            %A77=importdata('MA.mat');
            A77=MA;
            A7=A77(:,2);
            A7=A7/200;
            %A7=A7(1:qq);
            A8=A77(:,3);
            A8=A8/200;
            %A8=A8(1:qq);
EM=importdata('EM.mat');
            %A99=importdata('EM.mat');
            A99=EM;
            A9=A99(:,2);
            A9=A9/400;
            %A9=A9(1:qq);
            A10=A99(:,3);
            A10=A10/400;
            %A10=A10(1:qq);
ECG=importdata('ECG (1).mat');
            %importdata('ECG(1).mat');
            A11=EKG1;
            A11=A11/400;
            
 %%%%%%%%%%%%%%%%%%%%%%%%%%%%%%%%%%%%%%%%%%%%%%%%%%%%%%%%%%%%%%%%%%%%%
% generate the mixtures
S = zeros(N,T,K);
for n = 1 : N
    temp1=[A11(1:qq) A5(1:qq) A6(1:qq) A7(1:qq) A8(1:qq) A9(1:qq) A10(1:qq)];
            temp1=temp1';
   % temp1 = randn(K,T);  
    temp  = zeros(K,T);
    B = randn(K,K,3);
    for p = 0 : 2
        for t = 3 : T
            temp(:,t) = temp(:,t) + B(:,:,p+1)*temp1(:,t-p); % introduce nonwhiteness and spatial correlation
        end
    end

    for k = 1 : K
        S(n,:,k) = temp(k,:);
        S(n,:,k) = S(n,:,k) - mean(S(n,:,k));
        S(n,:,k) = S(n,:,k)/sqrt(var(S(n,:,k)));
    end
end
A = randn(N,N,K);
x = zeros(N,T,K);
for k = 1 : K
    x(:,:,k) = A(:,:,k)*S(:,:,k);
end


% separation
figure;

W=iva_second_order(x,'jdiag_initW',false,'opt_approach','newton');
% show results
T1 = zeros(N,N);
for k = 1 : K
    Tk = W(:,:,k)*A(:,:,k);
    Tk = abs(Tk);
    for n = 1 : N
        Tk(n,:) = Tk(n,:)/max(abs(Tk(n,:)));
    end
    T1 = T1 + Tk/K;
end
P=zeros(N); 
[~,imax]=max(T1);
ind=sub2ind([N N],1:N,imax);
P(ind)=1;
T1=P*T1;
imagesc(1:N,1:N,T1)
caxis([0 1])
axis xy
colormap('bone')
title('joint global matrix')
colorbar
disp('Ideally image is identity matrix.')


%% Available options:
%   'opt_approach','newton', ... % optimization type: gradient, (newton), quasi
%    'verbose',false, ... % verbose true enables print statements
%    'A',[], ... % true mixing matrices A, automatically sets verbose
%    'W_init',[], ... % initial estimates for demixing matrices in W
%    'jdiag_initW',true, ... % use CCA (K=2) or joint diagonalization (K>2)
%    'maxIter',512, ... % max number of iterations
%    'WDiffStop',1e-6, ... % stopping criterion
%    'alpha0',1.0 ... % initial step size scaling

% %% Example calls to iva_second_order with various options
% % note that the inputs could be made into a cell array with K entries
% W=iva_second_order(X,'jdiag_initW',false,'opt_approach','newton');
% [~,isi]=bss_isi(W,A,S);
% disp(['Newton IVA-G ISI: ' num2str(isi)])
W=iva_second_order(x,'A',A,'jdiag_initW',false,'opt_approach','gradient','whiten',true);
[~,isi]=bss_isi(W,A,S);
% disp(['Block-Newton IVA-G ISI: ' num2str(isi)])
% X_cell=cell(K,1);
% for k=1:K
%    X_cell{k}=X(:,:,k);
% end
% W_cell=iva_second_order(X_cell,'jdiag_initW',false,'opt_approach','newton');
% for k=1:K
%    W(:,:,k)=W_cell{k};
% end
% [~,isi]=bss_isi(W,A,S);
% disp(['Block-Newton IVA-G ISI: ' num2str(isi)])
% 

% %% Generate test samples:
% S=complex(zeros(N,T,K)); % X(:,:,k)=A(:,:,k)*S(:,:,k);
% 
% for n=1:N
%    Z = zeros(K,T);
%    B=randn(K);
%    B=B*B';
%    
%    [V,D]=eig(B);
%    C=V*sqrt(D);
%    absrho=sqrt(rand(1,K));
%    angrho=rand(1,K)*2*pi;
%    rho=absrho.*exp(1j*angrho);
%    for k=1:K
%       Cggd=[1 rho(k); conj(rho(k)) 1];
%       [X]=randggd_complex(T,Cggd,1);
%       Z(k,:)=X(1,:);
%    end
%    Z=C*Z;
%    %    if n==1
%    %       for k=2:K
%    %          Z(k,:)=Z(1,:);
%    %       end
%    %    end
%    S(n,:,:)=Z.';
% end
% A=randn(N,N,K)+1j*randn(N,N,K);
% X=S;
% for k=1:K
%    X(:,:,k)=A(:,:,k)*S(:,:,k);
% end
% 
% 
% %% Available options:
% %   'opt_approach','newton', ... % optimization type: gradient, (newton), quasi
% %    'verbose',false, ... % verbose true enables print statements
% %    'A',[], ... % true mixing matrices A, automatically sets verbose
% %    'W_init',[], ... % initial estimates for demixing matrices in W
% %    'jdiag_initW',true, ... % use CCA (K=2) or joint diagonalization (K>2)
% %    'maxIter',512, ... % max number of iterations
% %    'WDiffStop',1e-6, ... % stopping criterion
% %    'alpha0',1.0 ... % initial step size scaling
% 
% %% Example calls to iva_second_order with various options
% % note that the inputs could be made into a cell array with K entries
% W=iva_second_order(X,'A',A,'jdiag_initW',false,'opt_approach','newton','circular',true);
% [~,isi]=bss_isi(W,A,S);
% disp(['Circular IVA-G ISI: ' num2str(isi)])
% W=iva_second_order(X,'A',A,'jdiag_initW',false,'opt_approach','newton');
% [~,isi]=bss_isi(W,A,S);
% disp(['Non-Circ IVA-G ISI: ' num2str(isi)])

%%
return

function properties = getopt(properties,varargin)
%GETOPT - Process paired optional arguments as 'prop1',val1,'prop2',val2,...
%
%   getopt(properties,varargin) returns a modified properties structure,
%   given an initial properties structure, and a list of paired arguments.
%   Each argumnet pair should be of the form property_name,val where
%   property_name is the name of one of the field in properties, and val is
%   the value to be assigned to that structure field.
%
%   No validation of the values is performed.
%%
% EXAMPLE:
%   properties = struct('zoom',1.0,'aspect',1.0,'gamma',1.0,'file',[],'bg',[]);
%   properties = getopt(properties,'aspect',0.76,'file','mydata.dat')
% would return:
%   properties =
%         zoom: 1
%       aspect: 0.7600
%        gamma: 1
%         file: 'mydata.dat'
%           bg: []
%
% Typical usage in a function:
%   properties = getopt(properties,varargin{:})

% Function from
% http://mathforum.org/epigone/comp.soft-sys.matlab/sloasmirsmon/bp0ndp$crq5@cui1.lmms.lmco.com

% dgleich
% 2003-11-19
% Added ability to pass a cell array of properties

if ~isempty(varargin) && (iscell(varargin{1}))
   varargin = varargin{1};
end;

% Process the properties (optional input arguments)
prop_names = fieldnames(properties);
TargetField = [];
for ii=1:length(varargin)
   arg = varargin{ii};
   if isempty(TargetField)
      if ~ischar(arg)
         error('Property names must be character strings');
      end
      %f = find(strcmp(prop_names, arg));
      if isempty(find(strcmp(prop_names, arg),1)) %length(f) == 0
         error('%s ',['invalid property ''',arg,'''; must be one of:'],prop_names{:});
      end
      TargetField = arg;
   else
      properties.(TargetField) = arg;
      TargetField = '';
   end
end
if ~isempty(TargetField)
   error('Property names and values must be specified in pairs.');
end


function mag=vecmag(vec,varargin)
% mag=vecmag(vec)
% or
% mag=vecmag(v1,v2,...,vN)
%
% Computes the vector 2-norm or magnitude of vector. vec has size n by m
% represents m vectors of length n (i.e. m column-vectors). Routine avoids
% potential mis-use of norm built-in function. Routine is faster than
% calling sqrt(dot(vec,vec)) -- but equivalent.
if nargin==1
   mag=sqrt(sum(vec.*conj(vec)));
else
   mag=vec.*conj(vec);
   for ii=1:length(varargin)
      mag=mag+varargin{ii}.*conj(varargin{ii});
   end
   mag=sqrt(mag);
end
return

function [uvec,mag]=vecnorm(vec)
% [vec,mag]=vecnorm(vec)
% Returns the vector normalized by 2-norm or magnitude of vector.
% vec has size n by m represents m vectors of length n (i.e. m
% column-vectors).
[n,m]=size(vec);
if n==1
   disp('vecnorm operates on column vectors, input appears to have dimension of 1')
end

uvec=zeros(n,m);
mag=vecmag(vec); % returns a 1 x m row vector
for ii=1:size(vec,1)
   uvec(ii,:)=vec(ii,:)./mag;
end
% Equivalent to: uvec=vec./repmat(mag,size(vec,1),1);

% Which implementation is optimal depends on optimality criterion (memory
% vs. speed), this version uses the former criterion.
return
function [h,invQ,R]=decouple_trick(W,n,invQ,R)
% h=decouple_trick(W,n)
% h=decouple_trick(W,n,1)
% [h,invQ]=decouple_trick(W,n,invQ)
% [h,Q,R]=decouple_trick(W,n,Q,R)
%
% Computes the h vector for the decoupling trick [1] of the nth row of W. W
% can be K 'stacked' square matrices, i.e., W has dimensions N x N x K.
% The output vector h will be formatted as an N x K matrix.  There are many
% possible methods for computing h.  This routine provides four different
% (but of course related) methods depending on the arguments used.
%
% Method 1:
% h=decouple_trick(W,n)
% h=decouple_trick(W,n,0)
% -Both calls above will result in the same algorithm, namely the QR
% algorithm is used to compute h.
%
% Method 2:
% h=decouple_trick(W,n,~), where ~ is anything
% -Calls the projection method.
%
% Method 3:
% [h,invQ]=decouple_trick(W,n,invQ)
% -If two output arguments are specified then the recursive algorithm
% described in [2].  It is assumed that the decoupling will be performed in
% sequence see the demo subfunction for details.
% An example call sequence:
%  [h1,invQ]=decouple_trick(W,1);
%  [h2,invQ]=decouple_trick(W,2,invQ);
% 
% Method 4:
% [h,Q,R]=decouple_trick(W,n,Q,R)
% -If three output arguments are specified then a recursive QR algorithm is
% used to compute h.
% An example call sequence:
%  [h1,Q,R]=decouple_trick(W,1);
%  [h2,Q,R]=decouple_trick(W,2,Q,R);
%
% See the subfunction demo_decoupling_trick for more examples.  The demo
% can be executed by calling decouple_trick with no arguments, provides a
% way to compare the speed and determine the accuracy of all four
% approaches.  
%
% Note that methods 2 & 3 do not normalize h to be a unit vector.  For
% optimization this is usually not of interest.  If it is then set the
% variable boolNormalize to true.
%
% Main References:
% [1] X.-L. Li & X.-D. Zhang, "Nonorthogonal Joint Diagonalization Free of Degenerate Solution," IEEE Trans. Signal Process., 2007, 55, 1803-1814
% [2] X.-L. Li & T. Adali, "Independent component analysis by entropy bound minimization," IEEE Trans. Signal Process., 2010, 58, 5151-5164
%
% Coded by Matthew Anderson (matt dot anderson at umbc dot edu)

% Version 01 - 20120919 - Initial publication


if nargin==0
   help decouple_trick
   demo_decouple_trick
   return
end
if nargin==1
   help decouple_trick
   error('Not enough inputs -- see displayed help above.')
end
[M,N,K]=size(W);
if M~=N
   error('Assuming W is square matrix.')
end
h=zeros(N,K);

% enables an additional computation that is usually not necessary if the
% derivative is of  interest, it is only necessary so that sqrt(det(W*W'))
% = sqrt(det(Wtilde*Wtilde'))*abs(w'*h) holds.  Furthermore, it is only
% necessary when using the recursive or projection methods.
%
% a user might wish to enable the calculation by setting the quantity below
% to true 
boolNormalize=false; 

if nargout==3
   % use QR recursive method
   % [h,Qnew,Rnew]=decouple_trick(W,n,Qold,Rold)
   if n==1
      invQ=zeros(N,N,K);
      R=zeros(N,N-1,K);
   end
   for k=1:K
      if n==1
         Wtilde=W(2:N,:,k);
         [invQ(:,:,k),R(:,:,k)]=qr(Wtilde');
      else
         n_last=n-1;
         e_last = zeros(N-1,1);
         e_last(n_last) = 1;         
         [invQ(:,:,k),R(:,:,k)]=qrupdate(invQ(:,:,k),R(:,:,k),-W(n,:,k)',e_last);
         [invQ(:,:,k),R(:,:,k)]=qrupdate(invQ(:,:,k),R(:,:,k),W(n_last,:,k)',e_last);
      end
      h(:,k)=invQ(:,end,k); % h should be orthogonal to W(nout,:,k)'
   end   
elseif nargout==2
   % use recursive method
   % [h,invQ]=decouple_trick(W,n,invQ), for any value of n=1, ..., N
   % [h,invQ]=decouple_trick(W,1), when n=1
   
   if n==1
      invQ=zeros(N-1,N-1,K);
   end
   % Implement a faster approach to calculating h.
   for k=1:K
      if n==1
         Wtilde=W(2:N,:,k);
         invQ(:,:,k)=inv(Wtilde*Wtilde');
      else
         if nargin<3
            help decouple_trick
            error('Need to supply invQ for recursive approach.')
         end
         [Mq,Nq,Kq]=size(invQ);
         if Mq~=(N-1) || Nq~=(N-1) || Kq~=K
            help decouple_trick
            error('Input invQ does not have the expected dimensions.')
         end
         n_last=n-1;
         Wtilde_last=W([(1:n_last-1) (n_last+1:N)],:,k);         
         w_last=W(n_last,:,k)';
         w_current=W(n,:,k)';
         c = Wtilde_last*(w_last - w_current);
         c(n_last) = 0.5*( w_last'*w_last - w_current'*w_current );
         %e_last = zeros(N-1,1);
         %e_last(n_last) = 1;
         temp1 = invQ(:,:,k)*c;
         temp2 = invQ(:,n_last,k);
         inv_Q_plus = invQ(:,:,k) - temp1*temp2'/(1+temp1(n_last));
         
         temp1 = inv_Q_plus'*c;
         temp2 = inv_Q_plus(:,n_last);
         invQ(:,:,k) = inv_Q_plus - temp2*temp1'/(1+c'*temp2);
         % inv_Q is Hermitian
         invQ(:,:,k) = (invQ(:,:,k)+invQ(:,:,k)')/2;
      end
      
      temp1 = randn(N, 1);
      Wtilde = W([(1:n-1) (n+1:N)],:,k);
      h(:,k) = temp1 - Wtilde'*invQ(:,:,k)*Wtilde*temp1;
   end
   if boolNormalize
      h=vecnorm(h);
   end
elseif nargin==2 || invQ==0    
   % use (default) QR approach
   % h=decouple_trick(W,n)
   % h=decouple_trick(W,n,0)
   for k=1:K
      [Q,~]=qr(W([(1:n-1) (n+1:N)],:,k)');
      h(:,k)=Q(:,end); % h should be orthogonal to W(nout,:,k)'
   end
else % use projection method
   % h=decouple_trick(W,n,~), ~ is anything
   for k=1:K
      temp1 = randn(N, 1);
      Wtilde = W([(1:n-1) (n+1:N)],:,k);
      h(:,k) = temp1 - Wtilde'*((Wtilde*Wtilde')\Wtilde)*temp1;
   end
   if boolNormalize
      h=vecnorm(h);
   end
end

return
function [isi,isiGrp,success,G]=bss_isi(W,A,s,Nuse)
% Non-cell inputs:
% isi=bss_isi(W,A) - user provides W & A where x=A*s, y=W*x=W*A*s
% isi=bss_isi(W,A,s) - user provides W, A, & s
%
% Cell array of matrices:
% [isi,isiGrp]=bss_isi(W,A) - W & A are cell array of matrices
% [isi,isiGrp]=bss_isi(W,A,s) - W, A, & s are cell arrays
%
% 3-d Matrices:
% [isi,isiGrp]=bss_isi(W,A) - W is NxMxK and A is MxNxK
% [isi,isiGrp]=bss_isi(W,A,s) - S is NxTxK (N=#sources, M=#sensors, K=#datasets)
%
% Measure of quality of separation for blind source separation algorithms.
% W is the estimated demixing matrix and A is the true mixing matrix.  It should be noted
% that rows of the mixing matrix should be scaled by the necessary constants to have each
% source have unity variance and accordingly each row of the demixing matrix should be
% scaled such that each estimated source has unity variance.
%
% ISI is the performance index given in Complex-valued ICA using second order statisitcs
% Proceedings of the 2004 14th IEEE Signal Processing Society Workshop, 2004, 183-192
%
% Normalized performance index (Amari Index) is given in Choi, S.; Cichocki, A.; Zhang, L.
% & Amari, S. Approximate maximum likelihood source separation using the natural gradient
% Wireless Communications, 2001. (SPAWC '01). 2001 IEEE Third Workshop on Signal
% Processing Advances in, 2001, 235-238.
%
% Note that A is p x M, where p is the number of sensors and M is the number of signals
% and W is N x p, where N is the number of estimated signals.  Ideally M=N but this is not
% guaranteed.  So if N > M, the algorithm has estimated more sources than it "should", and
% if M < N the algorithm has not found all of the sources.  This meaning of this metric is
% not well defined when averaging over cases where N is changing from trial to trial or
% algorithm to algorithm.

% Some examples to consider
% isi=bss_isi(eye(n),eye(n))=0
%
% isi=bss_isi([1 0 0; 0 1 0],eye(3))=NaN
%


% Should ideally be a permutation matrix with only one non-zero entry in any row or
% column so that isi=0 is optimal.

% generalized permutation invariant flag (default=false), only used when nargin<3
gen_perm_inv_flag=false;
success=true;

Wcell=iscell(W);
if nargin<2
   Acell=false;
else
   Acell=iscell(A);
end
if ~Wcell && ~Acell
   if ndims(W)==2 && ndims(A)==2
      if nargin==2
         % isi=bss_isi(W,A) - user provides W & A
         
         % Traditional Metric, user provided W & A separately
         G=W*A;
         [N,M]=size(G);
         Gabs=abs(G);
         if gen_perm_inv_flag
            % normalization by row
            max_G=max(Gabs,[],2);
            Gabs=repmat(1./max_G,1,size(G,2)).*Gabs;
         end
      elseif nargin==3
         % Equalize energy associated with each estimated source and true
         % source.
         %
         % y=W*A*s; 
         % snorm=D*s; where snorm has unit variance: D=diag(1./std(s,0,2))
         % Thus: y=W*A*inv(D)*snorm
         % ynorm=U*y; where ynorm has unit variance: U=diag(1./std(y,0,2))
         % Thus: ynorm=U*W*A*inv(D)*snorm=G*snorm and G=U*W*A*inv(D)
         
         y=W*A*s;
         D=diag(1./std(s,0,2));         
         U=diag(1./std(y,0,2));
         G=U*W*A/D; % A*inv(D)
         [N,M]=size(G);
         Gabs=abs(G);
      else
         error('Not acceptable.')
      end
      
      isi=0;
      for n=1:N
         isi=isi+sum(Gabs(n,:))/max(Gabs(n,:))-1;
      end
      for m=1:M
         isi=isi+sum(Gabs(:,m))/max(Gabs(:,m))-1;
      end
      isi=isi/(2*N*(N-1));
      isiGrp=NaN;
      success=NaN;
   elseif ndims(W)==3 && ndims(A)==3
      % IVA/GroupICA/MCCA Metrics
      % For this we want to average over the K groups as well as provide the additional
      % measure of solution to local permutation ambiguity (achieved by averaging the K
      % demixing-mixing matrices and then computing the ISI of this matrix).
      [N,M,K]=size(W);      
      if M~=N
         error('This more general case has not been considered here.')
      end
      L=M;
      
      isi=0;
      GabsTotal=zeros(N,M);
      G=zeros(N,M,K);
      for k=1:K
         if nargin<=2
            % Traditional Metric, user provided W & A separately
            Gk=W(:,:,k)*A(:,:,k);
            Gabs=abs(Gk);
            if gen_perm_inv_flag
               % normalization by row
               max_G=max(Gabs,[],2);
               Gabs=repmat(1./max_G,1,size(Gabs,2)).*Gabs;
            end
         else %if nargin==3
            % Equalize energy associated with each estimated source and true
            % source.
            %
            % y=W*A*s;
            % snorm=D*s; where snorm has unit variance: D=diag(1./std(s,0,2))
            % Thus: y=W*A*inv(D)*snorm
            % ynorm=U*y; where ynorm has unit variance: U=diag(1./std(y,0,2))
            % Thus: ynorm=U*W*A*inv(D)*snorm=G*snorm and G=U*W*A*inv(D)
            yk=W(:,:,k)*A(:,:,k)*s(:,:,k);
            Dk=diag(1./std(s(:,:,k),0,2));
            Uk=diag(1./std(yk,0,2));
            Gk=Uk*W(:,:,k)*A(:,:,k)/Dk;

            Gabs=abs(Gk);         
         end
         G(:,:,k)=Gk;
         
         if nargin>=4
            Np=Nuse;
            Mp=Nuse;
            Lp=Nuse;
         else
            Np=N;
            Mp=M;
            Lp=L;
         end
         
         % determine if G is success by making sure that the location of maximum magnitude in
         % each row is unique.
         if k==1
            [~,colMaxG]=max(Gabs,[],2);
            if length(unique(colMaxG))~=Np
               % solution is failure in strictest sense
               success=false;
            end
         else
            [~,colMaxG_k]=max(Gabs,[],2);
            if ~all(colMaxG_k==colMaxG)
               % solution is failure in strictest sense
               success=false;
            end
         end
         
         GabsTotal=GabsTotal+Gabs;
         
         for n=1:Np
            isi=isi+sum(Gabs(n,:))/max(Gabs(n,:))-1;
         end
         for m=1:Mp
            isi=isi+sum(Gabs(:,m))/max(Gabs(:,m))-1;
         end
      end
      isi=isi/(2*Np*(Np-1)*K);
      
      Gabs=GabsTotal;
      if gen_perm_inv_flag
         % normalization by row
         max_G=max(Gabs,[],2);
         Gabs=repmat(1./max_G,1,size(Gabs,2)).*Gabs;
      end
%       figure; imagesc(Gabs); colormap('bone'); colorbar
      isiGrp=0;
      for n=1:Np
         isiGrp=isiGrp+sum(Gabs(n,:))/max(Gabs(n,:))-1;
      end
      for m=1:Mp
         isiGrp=isiGrp+sum(Gabs(:,m))/max(Gabs(:,m))-1;
      end
      isiGrp=isiGrp/(2*Lp*(Lp-1));
   else
      error('Need inputs to all be of either dimension 2 or 3')
   end
elseif Wcell && Acell
   % IVA/GroupICA/MCCA Metrics
   % For this we want to average over the K groups as well as provide the additional
   % measure of solution to local permutation ambiguity (achieved by averaging the K
   % demixing-mixing matrices and then computing the ISI of this matrix).
   
   K=length(W);
   N=0; M=0;
   Nlist=zeros(K,1);
   for k=1:K
      Nlist(k)=size(W{k},1);
      N=max(size(W{k},1),N);
      M=max(size(A{k},2),M);
   end
   commonSources=false; % limits the ISI to first min(Nlist) sources
   if M~=N
      error('This more general case has not been considered here.')
   end
   L=M;
   
   % To make life easier below lets sort the datasets to have largest
   % dataset be in k=1 and smallest at k=K;
   [Nlist,isort]=sort(Nlist,'descend');
   W=W(isort);
   A=A(isort);
   if nargin > 2
      s=s(isort);
   end
   G=cell(K,1);
   isi=0;
   if commonSources
      minN=min(Nlist);
      GabsTotal=zeros(minN);
      Gcount=zeros(minN);
   else
      GabsTotal=zeros(N,M);
      Gcount=zeros(N,M);
   end
   for k=1:K
      if nargin==2
         % Traditional Metric, user provided W & A separately
         G{k}=W{k}*A{k};
         Gabs=abs(G{k});
         if gen_perm_inv_flag
            % normalization by row
            max_G=max(Gabs,[],2);
            Gabs=repmat(1./max_G,1,size(Gabs,2)).*Gabs;
         end
      elseif nargin>=3
         % Equalize energy associated with each estimated source and true
         % source.
         %
         % y=W*A*s;
         % snorm=D*s; where snorm has unit variance: D=diag(1./std(s,0,2))
         % Thus: y=W*A*inv(D)*snorm
         % ynorm=U*y; where ynorm has unit variance: U=diag(1./std(y,0,2))
         % Thus: ynorm=U*W*A*inv(D)*snorm=G*snorm and G=U*W*A*inv(D)
         yk=W{k}*A{k}*s{k};
         Dk=diag(1./std(s{k},0,2));
         Uk=diag(1./std(yk,0,2));
         G{k}=Uk*W{k}*A{k}/Dk;

         Gabs=abs(G{k});
      else
         error('Not acceptable.')
      end
      
      if commonSources
         Nk=minN;
         Gabs=Gabs(1:Nk,1:Nk);
      elseif nargin>=4
         commonSources=true;
         Nk=Nuse;
         minN=Nk;
      else
         Nk=Nlist(k);
      end      
      
      if k==1
         [~,colMaxG]=max(Gabs(1:Nk,1:Nk),[],2);
         if length(unique(colMaxG))~=Nk
            % solution is a failure in a strict sense
            success=false;
         end
      elseif success
         if nargin>=4
            [~,colMaxG_k]=max(Gabs(1:Nk,1:Nk),[],2);
         else
            [~,colMaxG_k]=max(Gabs,[],2);
         end
         if ~all(colMaxG_k==colMaxG(1:Nk))
            % solution is a failure in a strict sense
            success=false;
         end
      end
      
      if nargin>=4
         GabsTotal(1:Nk,1:Nk)=GabsTotal(1:Nk,1:Nk)+Gabs(1:Nk,1:Nk);
      else
         GabsTotal(1:Nk,1:Nk)=GabsTotal(1:Nk,1:Nk)+Gabs;
      end
      Gcount(1:Nk,1:Nk)=Gcount(1:Nk,1:Nk)+1;
      for n=1:Nk
         isi=isi+sum(Gabs(n,:))/max(Gabs(n,:))-1;
      end
      for m=1:Nk
         isi=isi+sum(Gabs(:,m))/max(Gabs(:,m))-1;
      end
      isi=isi/(2*Nk*(Nk-1));     
   end  
   
   if commonSources
      Gabs=GabsTotal;
   else
      Gabs=GabsTotal./Gcount;
   end
   % normalize entries into Gabs by the number of datasets
   % contribute to each entry
   
   if gen_perm_inv_flag
      % normalization by row
      max_G=max(Gabs,[],2);
      Gabs=repmat(1./max_G,1,size(Gabs,2)).*Gabs;
   end
   isiGrp=0;
   
   if commonSources
      for n=1:minN
         isiGrp=isiGrp+sum(Gabs(n,1:minN))/max(Gabs(n,1:minN))-1;
      end
      for m=1:minN
         isiGrp=isiGrp+sum(Gabs(1:minN,m))/max(Gabs(1:minN,m))-1;
      end
      isiGrp=isiGrp/(2*minN*(minN-1));
   else
      for n=1:Nk
         isiGrp=isiGrp+sum(Gabs(n,:))/max(Gabs(n,:))-1;
      end
      for m=1:Nk
         isiGrp=isiGrp+sum(Gabs(:,m))/max(Gabs(:,m))-1;
      end
      isiGrp=isiGrp/(2*L*(L-1));
   end
   
else
   % Have not handled when W is cell and A is single matrix or vice-versa.  Former makes
   % sense when you want performance of multiple algorithms for one mixing matrix, while
   % purpose of latter is unclear.
end

return

function [z,V,U]=whiten(x)
% [z,V,U]=whiten(x)
% 
% Whitens the data vector so that E{zz'}=I, where z=V*x.

if ~iscell(x)
   [N,T,K]=size(x);
   if K==1
      % Step 1. Center the data.
      x=bsxfun(@minus,x,mean(x,2));
      
      % Step 2. Form MLE of data covariance.
      covar=x*x'/T;
      
      % Step 3. Eigen decomposition of covariance.
      [eigvec, eigval] = eig (covar);
      
      % Step 4. Forming whitening transformation.
      V=sqrt(eigval) \ eigvec';
      U=eigvec * sqrt(eigval);
      
      % Step 5. Form whitened data
      z=V*x;
   else
      K=size(x,3);
      z=zeros(N,T,K);
      V=zeros(N,N,K);
      U=zeros(N,N,K);
      for k=1:K
         % Step 1. Center the data.
         xk=bsxfun(@minus,x(:,:,k),mean(x(:,:,k),2));
         
         % Step 2. Form MLE of data covariance.
         covar=xk*xk'/T;
         
         % Step 3. Eigen decomposition of covariance.
         [eigvec, eigval] = eig (covar);
         
         % Step 4. Forming whitening transformation.
         V(:,:,k)=sqrt(eigval) \ eigvec';
         U(:,:,k)=eigvec * sqrt(eigval);
         
         % Step 5. Form whitened data
         z(:,:,k)=V(:,:,k)*xk;
      end % k
   end % K>1
else % x is cell
   K=numel(x);
   sizex=size(x);
   V=cell(sizex);
   U=cell(sizex);
   z=cell(sizex);
   for k=1:K
      T=size(x{k},2);
      % Step 1. Center the data.
      xk=bsxfun(@minus,x{k},mean(x{k},2));
      
      % Step 2. Form MLE of data covariance.
      covar=xk*xk'/T;
      
      % Step 3. Eigen decomposition of covariance.
      [eigvec, eigval] = eig (covar);
      
      % Step 4. Forming whitening transformation.
      V{k}=sqrt(eigval) \ eigvec';
      U{k}=eigvec * sqrt(eigval);
      
      % Step 5. Form whitened data
      z{k}=V{k}*xk;
   end % k      
end

%%
return

function W=cca(X)
% W=cca(X)
% 
% Canonical correlation analysis.
% Inputs:
%  X: Cell array of 2 entries (each entry is called a dataset).  Each cell entry contains
%  samples of dimension N1 x T and N2 x T.  Each dataset needs to have the same number of
%  samples, T.  But the dimensionality of each dataset can be different.
%

if nargin==0
   cca_test; % built-in test function
   return
end
X_iscell=true;
if ~iscell(X)
   X_iscell=false;
   Xmat=X;
   X=cell(2,1);
   X{1}=Xmat(:,:,1);
   X{2}=Xmat(:,:,2);
end

K=length(X);

if K~=2
   error('CCA only works for two datasets -- try calling multiset-CCA routines or an independent vector analysis routine.')
end
N1=size(X{1},1);
N2=size(X{2},1);
swapX=false;
if N2<N1
   swapX=true;
   temp=X{1};
   X{1}=X{2};
   X{2}=temp;
end
Rx=cell(K,K);
T=size(X{1},2);
for k1=1:K
   if size(X{k1},2)~=T
      error('Need same number of samples in each dataset.')
   end
   for k2=1:K
      Rx{k1,k2}=X{k1}*X{k2}'/T;
   end
end

temp=Rx{2,2}\Rx{2,1};
A=Rx{1,2}*temp;
[W1,~]=eig(A,Rx{1,1}); 
W2=temp*W1;
W=cell(K,1);
W{1}=vecnorm(W1)'; % transpose is to achieve our desired form 
W{2}=vecnorm(W2)'; % vecnorm normalizes scaling of columns (arbitrary & unnecessary)

if swapX
   temp=W{1};
   W{1}=W{2};
   W{2}=temp;
end
if ~X_iscell
   Wcell=W;
   N=size(Wcell{1},1);
   W=zeros(N,N,K);
   W(:,:,1)=Wcell{1};
   W(:,:,2)=Wcell{2};
end
return
w1=W(:,:,1);
 s1=S(:,:,1);
y1=w1*s1;
