# Supplementary material for: Isolation of multiple electrocardiogram artifacts using independent vector analysis
Source: PeerJ Comput Sci. 2023 Feb 9;9:e1189. doi: 10.7717/peerj-cs.1189 (PMC10280251; doi:10.7717/peerj-cs.1189)
Supplement: Supplemental Information 2 [file peerj-cs-09-1189-s002.zip › IVA 1/Blocklength.m]

L=[100 200 400 600 800 1000];
IVAL=[0.08 0.07 0.06 0.054 0.052 0.05]
 IVAG=[0.068 0.064 0.057 0.053 0.051 0.05]
 IVAGGD=[0.067 0.063 0.056 0.052 0.051 0.05]

plot(L,IVAL)
hold on
plot(L,IVAG)
 hold on
plot(L,IVAGGD)
grid on
