# Supplementary material for: Isolation of multiple electrocardiogram artifacts using independent vector analysis
Source: PeerJ Comput Sci. 2023 Feb 9;9:e1189. doi: 10.7717/peerj-cs.1189 (PMC10280251; doi:10.7717/peerj-cs.1189)
Supplement: Supplemental Information 2 [file peerj-cs-09-1189-s002.zip › IVA 1/cca.m]

function W=cca(X)
% W=cca(X)
% 
% Canonical correlation analysis.
% Inputs:
%  X: Cell array of 2 entries (each entry is called a dataset).  Each cell entry contains
%  samples of dimension N1 x T and N2 x T.  Each dataset needs to have the same number of
%  samples, T.  But the dimensionality of each dataset can be different.
%

if nargin==0
   cca_test; % built-in test function
   return
end
X_iscell=true;
if ~iscell(X)
   X_iscell=false;
   Xmat=X;
   X=cell(2,1);
   X{1}=Xmat(:,:,1);
   X{2}=Xmat(:,:,2);
end

K=length(X);

if K~=2
   error('CCA only works for two datasets -- try calling multiset-CCA routines or an independent vector analysis routine.')
end
N1=size(X{1},1);
N2=size(X{2},1);
swapX=false;
if N2<N1
   swapX=true;
   temp=X{1};
   X{1}=X{2};
   X{2}=temp;
end
Rx=cell(K,K);
T=size(X{1},2);
for k1=1:K
   if size(X{k1},2)~=T
      error('Need same number of samples in each dataset.')
   end
   for k2=1:K
      Rx{k1,k2}=X{k1}*X{k2}'/T;
   end
end

temp=Rx{2,2}\Rx{2,1};
A=Rx{1,2}*temp;
[W1,~]=eig(A,Rx{1,1}); 
W2=temp*W1;
W=cell(K,1);
W{1}=vecnorm(W1)'; % transpose is to achieve our desired form 
W{2}=vecnorm(W2)'; % vecnorm normalizes scaling of columns (arbitrary & unnecessary)

if swapX
   temp=W{1};
   W{1}=W{2};
   W{2}=temp;
end
if ~X_iscell
   Wcell=W;
   N=size(Wcell{1},1);
   W=zeros(N,N,K);
   W(:,:,1)=Wcell{1};
   W(:,:,2)=Wcell{2};
end
return
