# Supplementary material for: Isolation of multiple electrocardiogram artifacts using independent vector analysis
Source: PeerJ Comput Sci. 2023 Feb 9;9:e1189. doi: 10.7717/peerj-cs.1189 (PMC10280251; doi:10.7717/peerj-cs.1189)
Supplement: Supplemental Information 2 [file peerj-cs-09-1189-s002.zip › IVA 1/main.m]

function [analysis_data,W,cost,Sigma_N,isi] = iva_second_order2(X,varargin)
% [W,cost,Sigma_N,isi] = iva_second_order(X,varargin)
analysis_data=[];
% Implementations of all the second-order (Gaussian) independent vector
% analysis (IVA) algorithms.  Namely real-valued and complex-valued with
% circular and non-circular using gradient, Newton, and quasi-Newton
% optimizations.
%
% Input:
% X - data observations from K data sets, i.e. X{k}=A{k}*S{k}, where A{k}
% is an N x N unknowned invertible mixing matrix and S{k} is N x T  matrix
% with the nth row corresponding to T samples of the nth source in the kth
% dataset.  For IVA it is assumed that the source is statistically
% independent of all the sources within a dataset and exactly dependent on
% at most one source in each of the other datasets. The data, X, can be
% either a cell array as indicated or a 3-dimensional matrix of dimensions
% N x T x K.  The latter enforces the assumption of an equal number of
% samples in each dataset.
%
% Output:
% W - the estimated demixing matrices so that ideally W{k}*A{k} = P*D{k}
% where P is any arbitrary permutation matrix and D{k} is any diagonal
% invertible (scaling) matrix.  Note P is common to all datasets; this is
% to indicate that the local permuation ambiguity between dependent sources
% across datasets should ideally be resolved by IVA.
%
% cost - the cost for each iteration
%
% isi - joint inter-symbol-interference is available if user supplies true
% mixing matrices for computing a performance metric
%
% Optional input pairs and default values are given in list below:
%
%    'opt_approach','newton', ... % optimization type: gradient, (newton), quasi
%    'complex_valued',false, ... % if any input is complex or quasi approach used then setting is forced to true
%    'circular',false, ... % set to true to only consider circular for complex-valued cost function
%    'whiten',true, ... % whitening is optional (except for quasi approach it is required)
%    'verbose',false, ... % verbose true enables print statements
%    'A',[], ... % true mixing matrices A, automatically sets verbose
%    'W_init',[], ... % initial estimates for demixing matrices in W
%    'jdiag_initW',false, ... % use CCA (K=2) or joint diagonalization (K>2)
%    'maxIter',512, ... % max number of iterations
%    'WDiffStop',1e-6, ... % stopping criterion
%    'alpha0',1.0 ... % initial step size scaling (will be doubled for complex-valued)
%
% Example call:
% W=iva_second_order(X,'opt_approach','newton','circular',true)
%
% Given that X is complex-valued this uses Newton optimization for circular
% Gaussian IVA cost function.  If the last argument is set to false then
% the cost-function is the more general non-circular Gaussian IVA cost
% function.
%
% To test code call function with no input arguments: iva_second_order
%
% Coded by Matthew Anderson (matt.anderson at umbc.edu)
%
% References:
%
% [1] M. Anderson, X.-L. Li, & T. Adalı, "Nonorthogonal Independent Vector Analysis Using Multivariate Gaussian Model," LNCS: Independent Component Analysis and Blind Signal Separation, Latent Variable Analysis and Signal Separation, Springer Berlin / Heidelberg, 2010, 6365, 354-361
% [2] M. Anderson, T. Adalı, & X.-L. Li, "Joint Blind Source Separation of Multivariate Gaussian Sources: Algorithms and Performance Analysis," IEEE Trans. Signal Process., 2012, 60, 1672-1683
% [3] M. Anderson, X.-L. Li, & T. Adalı, "Complex-valued Independent Vector Analysis: Application to Multivariate Gaussian Model," Signal Process., 2012, 1821-1831

% Version 01 - 20120913 - Initial publication
% Version 02 - 20120919 - Using decouple_trick function, bss_isi, whiten, &
%                         cca subfunctions

global JBSS_SOS_EXIST

if isempty(JBSS_SOS_EXIST)
   JBSS_SOS_EXIST=exist('jbss_sos.m','file');
end
if nargin==0
   help iva_second_order
   test_iva_second_order2
   return
end


%% Gather Options

% build default options structure
options=struct( ...
   'opt_approach','newton', ... % optimization type: gradient, (newton), quasi
   'complex_valued',false, ... % if any input is complex or quasi approach used then setting is forced to true
   'circular',false, ... % set to true to only consider circular for complex-valued cost function
   'whiten',true, ... % whitening is optional (except for quasi approach it is required)
   'verbose',false, ... % verbose true enables print statements
   'A',[], ... % true mixing matrices A, automatically sets verbose
   'W_init',[], ... % initial estimates for demixing matrices in W
   'jdiag_initW',false, ... % use CCA (K=2) or joint diagonalization (K>2)
   'maxIter',512, ... % max number of iterations
   'WDiffStop',1e-6, ... % stopping criterion
   'alpha0',1.0 ... % initial step size scaling (will be doubled for complex-valued)
   );

% load in user supplied options
options=getopt(options,varargin{:});

supplyA=~isempty(options.A); % set to true if user has supplied true mixing matrices
blowup = 1e3;
alphaScale=0.9; % alpha0 to alpha0*alphaScale when cost does not decrease
alphaMin=options.WDiffStop; % alpha0 will max(alphaMin,alphaScale*alpha0)
outputISI=false;
opt_approach=find(strcmp(options.opt_approach, ...
   {'gradient','newton','quasi'}),1); % 1='gradient', 2='newton', 3='quasi'
options.whiten=(options.whiten || (opt_approach==3)); % whitening required for real-valued quasi & complex-valued gradient approach


%% Create cell versions
% Faster than using the more natural 3-dimensional version
if iscell(options.A)
   K=length(options.A);
   A=zeros([size(options.A{1}) K]);
   for k=1:K
      A(:,:,k)=options.A{k};
   end
   options.A=A;
   options.complex_valued = options.complex_valued || any(imag(A(:)));
   clear A
end

if ~iscell(X)
   options.complex_valued = options.complex_valued || any(imag(X(:)));
   options.whiten = options.whiten || (options.complex_valued &&  opt_approach==1);
   if options.whiten
      [X,V]=whiten(X);
   end
   [N,T,K]=size(X); % the input format insures all datasets have equal number of samples
   Rx=cell(K,K);
   for k1=1:K
      Rx{k1,k1}=1/T*(X(:,:,k1)*X(:,:,k1)');
      for k2=(k1+1):K
         Rx{k1,k2}=1/T*(X(:,:,k1)*X(:,:,k2)');
         Rx{k2,k1}=Rx{k1,k2}';
      end
   end
   if options.complex_valued && ~options.circular
      % complex-valued non-circular cost
      % compute data pseudo cross-covariance matrices
      Px=cell(K,K);
      for k1=1:K
         Px{k1,k1}=1/T*(X(:,:,k1)*X(:,:,k1).');
         for k2=(k1+1):K
            Px{k1,k2}=1/T*(X(:,:,k1)*X(:,:,k2).');
            Px{k2,k1}=Px{k1,k2}.';
         end % k2
      end % k1
   end
else % iscell
   [rowX,colX]=size(X);
   
   % then this is cell array with each entry being X{k} being a dataset
   % for now assume N is fixed
   X=X(:);
   
   K=max(colX,rowX);
   [N,T]=size(X{1});
   if ~options.complex_valued
      for k=1:K
         if T~=size(X{k},2)
            error('Each dataset must have the same number of samples.')
         end
         options.complex_valued = options.complex_valued || any(imag(X{k}(:)));
         if options.complex_valued
            break
         end
      end % k
   end
   
   options.whiten = options.whiten || (options.complex_valued &&  opt_approach==1);
   
   if options.whiten
      [X,V_cell]=whiten(X);
      V=zeros(N,N,K);
      for k=1:K
         V(:,:,k)=V_cell{k};
      end
      clear V_cell
   end
   Rx=cell(K,K);
   for k1=1:K
      
      options.complex_valued = options.complex_valued || any(imag(X{k1}(:)));
      Rx{k1,k1}=1/T*(X{k1}*X{k1}');
      for k2=(k1+1):K
         Rx{k1,k2}=1/T*(X{k1}*X{k2}');
         Rx{k2,k1}=Rx{k1,k2}';
      end
   end
   if options.complex_valued && ~options.circular
      % complex-valued non-circular cost
      % compute data pseudo cross-covariance matrices
      Px=cell(K,K);
      for k1=1:K
         Px{k1,k1}=1/T*(X{k1}*X{k1}.');
         for k2=(k1+1):K
            Px{k1,k2}=1/T*(X{k1}*X{k2}.');
            Px{k2,k1}=Px{k1,k2}.';
         end % k2
      end % k1
   end
end

%% Initialize W
if ~isempty(options.W_init)
   W=options.W_init;
   if ~options.complex_valued && any(imag(W(:))) && opt_approach==1
      warning(['Supplied initial W is complex valued and ' ...
         'gradient option approach is set; ' ...
         'need to set whitening option to true for best performance.']) %#ok<WNTAG>
   end
   if size(W,3)==1 && size(W,1)==N && size(W,2)==N
      W=repmat(W,[1,1,K]);
   end
   if options.whiten
      for k=1:K
         W(:,:,k)=W(:,:,k)/V(:,:,k);
      end
   end
else
   if options.jdiag_initW
      
      if K>2
         % initialize with multi-set diagonalization (orthogonal solution)
         % Assume N is same for all K datasets
         if ~JBSS_SOS_EXIST
            error('To use this option requires another package.')
         end
         W=jbss_sos(X,0,'whole');
      else % if K==2 then CCA is sufficient (should be few to no iterations required)
         W_cell=cca(X);
         W=zeros(N,N,K);
         for k=1:K
            W(:,:,k)=W_cell{k};
         end
      end
   else % randomly initialize
      W=randn(N,N,K);
      if options.complex_valued
         W=W+1j*randn(N,N,K);
      end
      for k = 1:K
         W(:,:,k)=(sqrtm(W(:,:,k)*W(:,:,k)'))\W(:,:,k);
      end
   end
end

%% When mixing matrix A supplied
% verbose is set to true
% outputISI can be computed if requested
% A matrix is conditioned by V if data is whitened
if supplyA
   % only reason to supply A matrices is to display running performance
   options.verbose=true;
   if nargout>3
      outputISI=true;
      isi=zeros(1,options.maxIter);
   end
   if options.whiten
      for k = 1:K
         options.A(:,:,k) = V(:,:,k)*options.A(:,:,k);
      end
   end
end

%% Check rank of data-covariance matrix
% should be full rank, if not we inflate
% this is ad hoc and no robustness is assured by diagonal loading procedure
Rxall=cell2mat(Rx);
r=rank(Rxall);
if r<(N*K)
   % inflate Rx
   eigRx=svd(Rxall);
   Rxall=Rxall+eigRx(r)*eye(N*K); %diag(linspace(0.1,0.9,N*K)); % diagonal loading
   Rx=mat2cell(Rxall,N*ones(K,1),N*ones(K,1));
end

%% Initialize some local variables
cost=zeros(1,options.maxIter);
cost_const=K*log(2*pi*exp(1)); % local constant

%% Initializations based on real vs complex-valued
if options.complex_valued
   grad=complex(zeros(N,K));
   if opt_approach==2
      HA=zeros(N*K,N*K);
   end
   
   % Double step-size for complex-valued gradient optimization
   if opt_approach==1
      options.alpha0 = 2*options.alpha0;
   end
else % real-valued
   grad=zeros(N,K);
   if opt_approach==2
      H=zeros(N*K,N*K);
   end
end


%% Main Iteration Loop
for iter = 1:options.maxIter
   termCriterion=0;
   
   % Some additional computations of performance via ISI when true A is supplied
   if supplyA
      [amari_avg_isi,amari_joint_isi]=bss_isi(W,options.A);
      if outputISI
         isi(iter)=amari_joint_isi;
      end
   end
   
   W_old=W; % save current W as W_old
   cost(iter)=0;
   for k=1:K
      cost(iter)=cost(iter)-log(abs(det(W(:,:,k))));
   end
   
   Q=0; R=0;
   %% Loop over each SCV
   for n=1:N
      Wn=W(n,:,:);
      Wn=conj(Wn(:));
            
      % Efficient version of Sigma_n=Yn*Yn'/T;
      Sigma_n=eye(K); %
      for k1=1:K
         for k2=k1:K
            Sigma_n(k1,k2)=W(n,:,k1)*Rx{k1,k2}*W(n,:,k2)';
            if k1~=k2
               Sigma_n(k2,k1)=Sigma_n(k1,k2)';
            end
         end % k2
      end %k1
      
      if options.complex_valued && ~options.circular
         % complex-valued non-circular cost
         % compute SCV pseudo cross-covariance matrices
         SigmaP_n=zeros(K); % pseudo = Yn*Yn.'/T;
         for k1=1:K
            for k2=k1:K
               SigmaP_n(k1,k2)=W(n,:,k1)*Px{k1,k2}*W(n,:,k2).';
               if k1~=k2
                  SigmaP_n(k2,k1)=SigmaP_n(k1,k2);
               end
            end % k2
         end %k1
         Sigma_Total=[Sigma_n SigmaP_n; SigmaP_n' conj(Sigma_n)];
         cost(iter)=cost(iter)+0.5*log(det(Sigma_Total));
      else
         cost(iter)=cost(iter)+0.5*(cost_const+log(det(Sigma_n)));
      end
      
      if options.complex_valued && ~options.circular
         inv_Sigma_n=inv(Sigma_Total);
         P=inv_Sigma_n(1:K,1:K);
         Pt=inv_Sigma_n(1:K,K+(1:K));
      else
         inv_Sigma_n=inv(Sigma_n);
      end
      [hnk,Q,R]=decouple_trick(W,n,Q,R);
      
      for k=1:K         
         % Analytic derivative of cost function with respect to vn
         % Code below is efficient implementation of computing the gradient, that is
         % independent of T
         grad(:,k)=-hnk(:,k)/(W(n,:,k)*hnk(:,k));
         if options.complex_valued && ~options.circular
            for kk=1:K
               grad(:,k)=grad(:,k)+ ...
                  Rx{k,kk}*W(n,:,kk)'*P(k,kk)'+Px{k,kk}*W(n,:,kk).'*Pt(k,kk)';
            end
         else
            for kk=1:K
               grad(:,k)=grad(:,k)+ ...
                  Rx{k,kk}*W(n,:,kk)'*inv_Sigma_n(kk,k);
            end
         end
         
         if opt_approach==1 || ... % real/complex gradient
               (opt_approach==3 && ~options.complex_valued) % real quasi newton
            wnk=W(n,:,k)';
            if opt_approach==1
               gradNorm=vecnorm(grad(:,k)); % normalize gradient
               gradNormProj=vecnorm(gradNorm-wnk'*gradNorm*wnk); % non-colinear direction normalized
               W(n,:,k)=vecnorm(wnk-options.alpha0*gradNormProj)';
               
               %%%%%%%%%%%%%%%%%%%%%%%%%%%%%%%%%%%%%%%%%%%%%%%%%%%%%%%%%%%
               %%%%% The following computations are potentially unnecessary
               %%%%% see that the quasi-newton approach does not do this
               %%%%% step.
               for kk=1:K
                  Sigma_n(k,kk)=W(n,:,k)*Rx{k,kk}*W(n,:,kk)'; % = Yn*Yn'/T;
               end
               Sigma_n(:,k)=Sigma_n(k,:)';
               if options.complex_valued && ~options.circular
                  for kk=1:K
                     SigmaP_n(k,kk)=W(n,:,k)*Px{k,kk}*W(n,:,kk).'; % = Yn*Yn.'/T
                  end
                  SigmaP_n(:,k)=SigmaP_n(k,:).';
                  Sigma_Total=[Sigma_n SigmaP_n; SigmaP_n' conj(Sigma_n)];
                  inv_Sigma_n=inv(Sigma_Total);
               else
                  inv_Sigma_n=inv(Sigma_n);
               end
               %%%%%%%%%%%%%%%%%%%%%%%%%%%%%%%%%%%%%%%%%%%%%%%%%%%%%%%%%%%
               
            elseif opt_approach==3 % real-valued quasi-newton (block newton)
               % Hessian inverse computed using matrix inversion lemma
               Hinv=1/inv_Sigma_n(k,k)*(eye(N) - ...
                  hnk(:,k)*hnk(:,k)'/(inv_Sigma_n(k,k)+1/(hnk(:,k)'*wnk)^2));
               
               % Block-Newton update of Wnk
               W(n,:,k)=vecnorm(wnk-options.alpha0*(Hinv*grad(:,k)))';
            end
         end
      end % k
      
      if opt_approach==2 || (opt_approach==3 && options.complex_valued)
         %% Compute SCV Hessian
         for k1=1:K
            if options.complex_valued
               if opt_approach==2 % complex-valued Newton
                  HA((k1-1)*N+(1:N),(k1-1)*N+(1:N)) = ...
                     conj(hnk(:,k1))*hnk(:,k1)'/(hnk(:,k1)'*W(n,:,k1)')^2;
                  if ~options.circular % complex-valued Newton non-circular
                     HA((k1-1)*N+(1:N),(k1-1)*N+(1:N)) = ...
                        HA((k1-1)*N+(1:N),(k1-1)*N+(1:N)) + ...
                        Pt(k1,k1)*conj(Px{k1,k1});
                  end
               end
               H((k1-1)*N+(1:N),(k1-1)*N+(1:N)) = ...
                  conj(inv_Sigma_n(k1,k1)*Rx{k1,k1});
            else % real-valued Newton
               H((k1-1)*N+(1:N),(k1-1)*N+(1:N)) = ...
                  inv_Sigma_n(k1,k1)*Rx{k1,k1} + ...
                  hnk(:,k1)*hnk(:,k1)'/(hnk(:,k1)'*W(n,:,k1)')^2;
            end
            for k2=(k1+1):K
               if opt_approach==2 && options.complex_valued && ~options.circular
                  % complex-valued Newton non-circular
                  HA((k1-1)*N+(1:N),(k2-1)*N+(1:N)) = ...
                     Pt(k2,k1)*conj(Px{k1,k2});
                  HA((k2-1)*N+(1:N),(k1-1)*N+(1:N)) = ...
                     Pt(k1,k2)*conj(Px{k2,k1});
                  Hs=conj(P(k2,k1)*Rx{k1,k2});
               else
                  Hs=inv_Sigma_n(k1,k2)*Rx{k2,k1}.';
               end
               H((k1-1)*N+(1:N),(k2-1)*N+(1:N))=Hs;
               H((k2-1)*N+(1:N),(k1-1)*N+(1:N))=Hs';
            end % k2
         end % k1
         
         %% Alternative approach to calculating H
         % H=kron(inv_Sigma_n,ones(N)).*Rxall;
         % for k=1:K
         %    H((k-1)*N+(1:N),(k-1)*N+(1:N))=H((k-1)*N+(1:N),(k-1)*N+(1:N)) + ...
         %         hnk(:,k)*hnk(:,k)'/(hnk(:,k)'*W(n,:,k)')^2;
         % end
         
         %% Newton Update
         if ~options.complex_valued % real-valued Newton
            Wn=Wn-options.alpha0*(H\grad(:)); % much faster inv(H)*grad(:)
         else % complex-valued
            if opt_approach == 2 % complex-valued Newton
               % improve stability by using 0.99 in Hessian
               Wn=Wn-options.alpha0*(conj(H)-0.99*conj(HA)*(H\HA))\(grad(:)-conj(HA)*(H\conj(grad(:))));
            elseif opt_approach == 3 % complex-valued Quasi-Newton
               Wn=Wn-options.alpha0*conj(H)\grad(:);
            else
               error('Should not happen.')
            end
            Wn=conj(Wn);
         end
         
         %% Store Updated W
         Wn=(reshape(Wn,N,K));
         for k=1:K
            W(n,:,k)=vecnorm(Wn(:,k)).';
         end % k
      end % opt_approach==2 || (opt_approach==3 && options.complex_valued)
   end %n
   
   for k=1:K
      termCriterion = max(termCriterion,max(1-abs(diag(W_old(:,:,k)*W(:,:,k)'))));
   end % k
   
   %% Decrease step size alpha if cost increased from last iteration
   if iter>1
      if cost(iter)>cost(iter-1)
         options.alpha0=max(alphaMin,alphaScale*options.alpha0);               
      end
   end
   
   %% Check the termination condition
   if termCriterion < options.WDiffStop || iter == options.maxIter
      break;
   elseif termCriterion > blowup || isnan(cost(iter))
      for k = 1:K
         W(:,:,k) = eye(N) + 0.1*randn(N);
      end
      if options.verbose
         fprintf('\n W blowup, restart with new initial value.');
      end
   end
   
   %% Display Iteration Information
   if options.verbose
      if supplyA
         fprintf('\n Step %d: W change: %f, Cost: %f, Avg ISI: %f, Joint ISI: %f',  ...
            iter, termCriterion,cost(iter),amari_avg_isi,amari_joint_isi);
        analysis_data = [analysis_data; iter, termCriterion,cost(iter),amari_avg_isi,amari_joint_isi];

       
      else
          fprintf('\n Step %d: W change: %f, Cost: %f', iter, termCriterion,cost(iter));
      end
   end % options.verbose
end % iter

%% Finish Display
if iter==1 && options.verbose
   if supplyA
      fprintf('\n Step %d: W change: %f, Cost: %f, Avg ISI: %f, Joint ISI: %f',  ...
         iter, termCriterion,cost(iter),amari_avg_isi,amari_joint_isi);
   else
      fprintf('\n Step %d: W change: %f, Cost: %f', iter, termCriterion,cost(iter));
   end
end % options.verbose

if options.verbose
   fprintf('\n');
end

%% Clean-up Outputs
cost=cost(1:iter);
if outputISI
   isi=isi(1:iter);
end

if options.whiten
   for k=1:K
      W(:,:,k)=W(:,:,k)*V(:,:,k);
   end
else % no prewhitening
   %% Scale demixing vectors to generate unit variance sources
   for n=1:N
      for k=1:K
         W(n,:,k)=W(n,:,k)/sqrt(W(n,:,k)*Rx{k,k}*W(n,:,k)');
      end
   end
end

%% Resort order of SCVs
% Order the components from most to least ill-conditioned

% First, compute the data covariance matrices (by undoing any whitening)
if options.whiten
   for k1=1:K
      Rx{k1,k1}=(V(:,:,k1)\Rx{k1,k1})/V(:,:,k1)';
      for k2=(k1+1):K
         Rx{k1,k2}=(V(:,:,k1)\Rx{k1,k2})/V(:,:,k2)';
         Rx{k2,k1}=Rx{k1,k2}';
      end % k2
   end % k1
end

% Second, compute the determinant of the SCVs
detSCV=zeros(1,N);
Sigma_N=zeros(K,K,N);
for n=1:N
   % Efficient version of Sigma_n=Yn*Yn'/T;
   Sigma_n=zeros(K); %
   for k1=1:K
      for k2=k1:K
         Sigma_n(k1,k2)=W(n,:,k1)*Rx{k1,k2}*W(n,:,k2)';
         Sigma_n(k2,k1)=Sigma_n(k1,k2)';
      end % k2
   end %k3
   Sigma_N(:,:,n)=Sigma_n;
   
   if any(imag(Sigma_n(:))~=0) && ~options.circular
      SigmaP_n=zeros(K); % pseudo = Yn*Yn.'/T;
      for k1=1:K
         for k2=k1:K
            SigmaP_n(k1,k2)=W(n,:,k1)*Px{k1,k2}*W(n,:,k2).';
            if k1~=k2
               SigmaP_n(k2,k1)=SigmaP_n(k1,k2);
            end
         end % k2
      end %k1
      detSCV(n)=det([Sigma_n SigmaP_n; SigmaP_n' conj(Sigma_n)]);
   else
      detSCV(n)=det(Sigma_n);
   end
end

% Third, sort and apply
[~,isort]=sort(detSCV);
Sigma_N=Sigma_N(:,:,isort);
for k=1:K
   W(:,:,k)=W(isort,:,k);
end

%% Cast output
if iscell(X)
   Wmat=W;
   W=cell(K,1);
   for k=1:K
      W{k}=Wmat(:,:,k);
   end
end

return;
% END OF IVA_MG_OPTS
