# Supplementary material for: Isolation of multiple electrocardiogram artifacts using independent vector analysis
Source: PeerJ Comput Sci. 2023 Feb 9;9:e1189. doi: 10.7717/peerj-cs.1189 (PMC10280251; doi:10.7717/peerj-cs.1189)
Supplement: Supplemental Information 2 [file peerj-cs-09-1189-s002.zip › IVA-GGD/getopt.m]

function properties = getopt(properties,varargin)
%GETOPT - Process paired optional arguments as 'prop1',val1,'prop2',val2,...
%
%   getopt(properties,varargin) returns a modified properties structure,
%   given an initial properties structure, and a list of paired arguments.
%   Each argumnet pair should be of the form property_name,val where
%   property_name is the name of one of the field in properties, and val is
%   the value to be assigned to that structure field.
%
%   No validation of the values is performed.
%%
% EXAMPLE:
%   properties = struct('zoom',1.0,'aspect',1.0,'gamma',1.0,'file',[],'bg',[]);
%   properties = getopt(properties,'aspect',0.76,'file','mydata.dat')
% would return:
%   properties =
%         zoom: 1
%       aspect: 0.7600
%        gamma: 1
%         file: 'mydata.dat'
%           bg: []
%
% Typical usage in a function:
%   properties = getopt(properties,varargin{:})

% Function from
% http://mathforum.org/epigone/comp.soft-sys.matlab/sloasmirsmon/bp0ndp$crq5@cui1.lmms.lmco.com

% dgleich
% 2003-11-19
% Added ability to pass a cell array of properties

if ~isempty(varargin) && (iscell(varargin{1}))
   varargin = varargin{1};
end;

% Process the properties (optional input arguments)
prop_names = fieldnames(properties);
TargetField = [];
for ii=1:length(varargin)
   arg = varargin{ii};
   if isempty(TargetField)
      if ~ischar(arg)
         error('Property names must be character strings');
      end
      %f = find(strcmp(prop_names, arg));
      if isempty(find(strcmp(prop_names, arg),1)) %length(f) == 0
         error('%s ',['invalid property ''',arg,'''; must be one of:'],prop_names{:});
      end
      TargetField = arg;
   else
      properties.(TargetField) = arg;
      TargetField = '';
   end
end
if ~isempty(TargetField)
   error('Property names and values must be specified in pairs.');
end
