# Supplementary material for: Isolation of multiple electrocardiogram artifacts using independent vector analysis
Source: PeerJ Comput Sci. 2023 Feb 9;9:e1189. doi: 10.7717/peerj-cs.1189 (PMC10280251; doi:10.7717/peerj-cs.1189)
Supplement: Supplemental Information 2 [file peerj-cs-09-1189-s002.zip › IVA-GGD/iva_mpe_decp_v2.m]

function [W,analysis_data,cost,shapePass,isi,iter] = iva_mpe_decp_v2(X,varargin)
%function [W,analysis_data,cost,isi,iter] = iva_mpe_decp_v2(X,varargin)
% 
% [W,cost,shapePass,isi] = iva_mpe_decp_v2(X,varargin)
analysis_data = [];
% Implementation of the independent vector analysis (IVA)
% algorithm using an uncorrelated multivariate Laplace prior.  This results
% in the same score function as used in the original IVA to within a scale
% factor.  This implementation also makes use of decoupling method to
% achieve 'Newton' like convergence. (see references below)
%
% Input:
% X - data observations from K data sets, i.e. X(:,:,k)=A(:,:,k)*S(:,:,k), 
% where A(:,:,k) is an N x N unknowned invertible mixing matrix and 
% S(:,:,k) is an N x T  matrix with the nth row corresponding to T samples 
% of the nth source in the kth dataset.  For IVA it is assumed that the 
% source is statistically independent of all the sources within a dataset 
% and exactly dependent on at most one source in each of the other 
% datasets. The data, X, is a 3-dimensional matrix of dimensions N x T x K.
% The latter enforces the assumption of an equal number of samples in each 
% dataset.
% 
% varargin - an optional input which is a structure containing the
% following elements. Note that default values are listed next to the 
% structure elements.
%
%    'whiten',true, ... % whitening is optional
%    'verbose',false, ... % verbose true enables print statements
%    'A',[], ... % true mixing matrices A, automatically sets verbose
%    'W_init',[], ... % initial estimates for demixing matrices in W
%    'maxIter',2*512, ... % max number of iterations
%    'terminationCriterion','ChangeInCost', ... % criterion for terminating iterations: (ChangeInCost), ChangeInW
%    'termThreshold',1e-6, ... % termination threshold
%    'alpha0',0.1 ... % initial step size scaling
%
% Output:
% W - the estimated demixing matrices so that ideally 
% W(:,:,k)*A(:,:,k) = P*D(:,:,k) where P is any arbitrary permutation 
% matrix and D(:,:,k) is any diagonal invertible (scaling) matrix.  Note P 
% is common to all datasets; this is to indicate that the local permuation 
% ambiguity between dependent sources across datasets should ideally be 
% resolved by IVA.
%
% cost - the cost for each iteration
% 
% shapePass - the shape parameter used in the decomposition. It is one of
% those listed in Params.shapeList
%
% isi - joint inter-symbol-interference is available if user supplies true
% mixing matrices for computing a performance metric
%
%
% Example call:
% W=iva_mpe_decp_v2(X)
%
% To test code call function with no input arguments: iva_mpe_decp_v2
%
% Coded by Matthew Anderson (matt.anderson at umbc.edu)
%
% References:
%
% [1] T. Kim, I. Lee, & T.-W. Lee, "Independent Vector Analysis: Definition and Algorithms," Proc. of 40th Asilomar Conference on Signals, Systems, and Computers, 2006, 1393-1396
% [2] T. Kim, T. Eltoft, & T.-W. Lee, "Independent Vector Analysis: an extension of ICA to multivariate components," Lecture Notes in Computer Science: Independent Component Analysis and Blind Signal Separation, Independent Component Analysis and Blind Signal Separation, Springer Berlin / Heidelberg, 2006, 3889, 165-172
% [3] T. Kim, H. T. Attias, S.-Y. Lee, & T.-W. Lee, "Blind Source Separation Exploiting Higher-Order Frequency Dependencies," IEEE Trans. Audio Speech Lang. Process., 2007, 15, 70-79
% [4] M. Anderson, T. Adalı, & X.-L. Li,  "Joint Blind Source Separation of Multivariate Gaussian Sources: Algorithms and Performance Analysis," IEEE Trans. Signal Process., 2012, 60, 1672-1683

% Version 01 - 20120919 - Initial publication.
% Version 02 - 20140806 - Improved notation in comments.

%% Call internal test function when no arguments supplied
if nargin==0
   help iva_mpe_decp_v2
   test_iva_mpe_decp_v2
   return
end

%% Gather Options

% build default options structure
Params=struct( ...
   'shapeList',[0.5, 1, 4], ... % list of shape parameters
   'whiten',true, ... % whitening is optional
   'gradProjection',false, ... % project gradient onto orthogonal direction
   'verbose',false, ... % verbose true enables print statements
   'A',[], ... % true mixing matrices A, automatically sets verbose
   'initW',[], ... % initial estimates for demixing matrices in W
   'maxIter',2*512, ... % max number of iterations
   'terminationCriterion','ChangeInW', ... % criterion for terminating iterations: ChangeInCost, (ChangeInW)
   'termThreshold',1e-6, ... % termination threshold
   'alpha0',1.0 ... % initial step size scaling
   );

% load in user supplied options
Params=getopt(Params,varargin{:});
alphaMin=Params.termThreshold; % alpha0 will max(alphaMin,alphaScale*alpha0)
alphaScale=0.9;
supplyA=~isempty(Params.A); % set to true if user has supplied true mixing matrices
outputISI=false;

%% Create cell versions
% Faster than using the more natural 3-dimensional version
if iscell(Params.A)
   K=length(Params.A);
   A=zeros([size(Params.A{1}) K]);
   for k=1:K
      A(:,:,k)=Params.A{k};
   end
   Params.A=A;
   clear A
end

[N,T,K]=size(X); % the input format insures all datasets have equal number of samples

if Params.whiten
   [X,V]=whiten(X);
end

Rx=cell(K,K);
for k1=1:K
   Rx{k1,k1}=1/T*(X(:,:,k1)*X(:,:,k1)');
   for k2=(k1+1):K
      Rx{k1,k2}=1/T*(X(:,:,k1)*X(:,:,k2)');
      Rx{k2,k1}=Rx{k1,k2}';
   end
end

%% Initialize W
if ~isempty(Params.initW)
   W=Params.initW;
   if size(W,3)==1 && size(W,1)==N && size(W,2)==N
      W=repmat(W,[1,1,K]);
   end
   if Params.whiten
      for k=1:K
         W(:,:,k)=W(:,:,k)/V(:,:,k);
      end
   end
else
   W=randn(N,N,K);
end

for k=1:K
   W(:,:,k)=vecnorm(W(:,:,k)')';
end
%% When mixing matrix A supplied
% verbose is set to true
% outputISI can be computed if requested
% A matrix is conditioned by V if data is whitened
if supplyA
   % only reason to supply A matrices is to display running performance
   Params.verbose=true;
   if nargout>2
      outputISI=true;
      isi=nan(1,Params.maxIter);
   end
   if Params.whiten
      for k = 1:K
         Params.A(:,:,k) = V(:,:,k)*Params.A(:,:,k);
      end
   end
end

%% Initialize some local variables
cost=nan(1,Params.maxIter);
gammaShape=(gamma((2+K)./(2*Params.shapeList)) / K ./ ...
   gamma(K/2./Params.shapeList)).^Params.shapeList;

Y=X*0;

%% Main Iteration Loop
for iter = 1:Params.maxIter
   termCriterion=0;
   
   % Current estimated sources
   for k=1:K
      Y(:,:,k)=W(:,:,k)*X(:,:,k);
   end
   
   % Some additional computations of performance via ISI when true A is supplied
   if supplyA
      [amari_avg_isi,amari_joint_isi]=bss_isi(W,Params.A);
      if outputISI
         isi(iter)=amari_joint_isi;
      end
   end
   
   W_old=W; % save current W as W_old
   [cost(iter),zois,shapeHat]=comp_mpe_cost(W,X,Params.shapeList);
   shapePass(:,iter) = shapeHat;
   Q=0; R=0;
   
   for n=1:N      
      
      shapeParam=shapeHat(n);
      iShape=find(Params.shapeList==shapeParam,1);
      [hnk,Q,R]=decouple_trick(W,n,Q,R);
      
      yn=squeeze(Y(n,:,:))';
      


      
      % Efficient version of Ryn=yn*yn'/T;
      Ryn=eye(K); %
      for k1=1:K
         for k2=k1:K
            Ryn(k1,k2)=W(n,:,k1)*Rx{k1,k2}*W(n,:,k2)';
            if k1~=k2
               Ryn(k2,k1)=Ryn(k1,k2)';
            end
         end % k2
      end %k1
   
      %% Loop over each dataset
      for k=1:K
         % Derivative of cost function with respect to wnk
         invRyn=inv(Ryn);
         gipyn=dot(yn,invRyn*yn); %#ok<MINV> % since inverse already inverted, this is faster than Cov_n\yn
         
         phi=(invRyn(k,:)*yn).*gipyn.^(shapeParam-1)*2*shapeParam*gammaShape(iShape);
         
         
         dW= (X(:,:,k)*phi')/T - hnk(:,k)/(W(n,:,k)*hnk(:,k));
         if Params.gradProjection
            dW=vecnorm(dW - W(n,:,k)*dW*W(n,:,k)'); % non-colinear direction normalized
         end
         W(n,:,k)=vecnorm(W(n,:,k)' - Params.alpha0*dW)';
         yn(k,:)=W(n,:,k)*X(:,:,k);

         for kk=1:K
            Ryn(k,kk)=W(n,:,k)*Rx{k,kk}*W(n,:,kk)'; % = yn*yn'/T;
         end
         Ryn(:,k)=Ryn(k,:)';
      end % k
   end % n
   
   %% Calculate termination criterion
   switch lower(Params.terminationCriterion)
      case lower('ChangeInW')
         for k=1:K
            %termCriterion = max(termCriterion,max(1-abs(diag(W_old(:,:,k)*W(:,:,k)'))));
            termCriterion = max(termCriterion,norm(W(:,:,k) - W_old(:,:,k),'fro'));
         end % k
      case lower('ChangeInCost')
         if iter==1
            termCriterion=1;
         else
            termCriterion=abs(cost(iter-1)-cost(iter))/abs(cost(iter));
         end
      otherwise
         error('Unknown termination method.')
   end
   
   %% Check the termination condition
   if termCriterion < Params.termThreshold || iter == Params.maxIter
      break;
   elseif isnan(cost(iter))
      for k = 1:K
         W(:,:,k) = eye(N) + 0.1*randn(N);
      end
      if Params.verbose
         fprintf('\n W blowup, restart with new initial value.');
      end
   elseif iter>1 && cost(iter)>cost(iter-1)
      % see if this improves convergence
      Params.alpha0=max(alphaMin,alphaScale*Params.alpha0);
   end
   
   %% Display Iteration Information
   if Params.verbose
      if supplyA
         fprintf('\n Step %d: W change: %f, Cost: %f, Avg ISI: %f, Joint ISI: %f',  ...
            iter, termCriterion,cost(iter),amari_avg_isi,amari_joint_isi);
      analysis_data = [analysis_data; iter, termCriterion,cost(iter),amari_avg_isi,amari_joint_isi];
      else
         fprintf('\n Step %d: W change: %f, Cost: %f', iter, termCriterion,cost(iter));
      end
   end % options.verbose
end % iter

%% Finish Display
if iter==1 && Params.verbose
   if supplyA
      fprintf('\n Step %d: W change: %f, Cost: %f, Avg ISI: %f, Joint ISI: %f',  ...
         iter, termCriterion,cost(iter),amari_avg_isi,amari_joint_isi);
         analysis_data = [analysis_data; iter, termCriterion,cost(iter),amari_avg_isi,amari_joint_isi];
   else
      fprintf('\n Step %d: W change: %f, Cost: %f', iter, termCriterion,cost(iter));
   end
end % options.verbose

if Params.verbose
   fprintf('\n');
end

%% Clean-up Outputs
if Params.whiten
   for k=1:K
      W(:,:,k)=W(:,:,k)*V(:,:,k);
   end
end


%% Return

return;
% END OF iva_mpe_decp_v2
