# Supplementary material for: Isolation of multiple electrocardiogram artifacts using independent vector analysis
Source: PeerJ Comput Sci. 2023 Feb 9;9:e1189. doi: 10.7717/peerj-cs.1189 (PMC10280251; doi:10.7717/peerj-cs.1189)
Supplement: Supplemental Information 2 [file peerj-cs-09-1189-s002.zip › IVA-GGD/randmv_laplace.m]

function Y=randmv_laplace(d,T,varargin)
% Y=randmv_laplace(d,T)
% or
% Y=randmv_laplace(d,T,'lambda',lambd,'mu',mu,'Gamma',Gamm)
% where all additional parameters are optional with the following default
% values:
%
%  'lambda', 1, ... % exponential rate parameter, > 0
%  'mu', zeros(d,1), ... % mean vector
%  'Gamma', orth(rand(d)) ... % internal covariance structure, note det(Gamma)=1
%
% Generate T iid samples of the d-dimensional multivariate Laplace (ML)
% distribution, as given in "On the Multivariate Laplace Distribution", by
% Eltoft in IEEE Sig. Proc. Letters 2006.
%
% Note that a method for transforming an uncorrelated ML, Y, into a
% correlated ML, V, is given by Eltoft reference using V=A*Y+b, where A is d
% x d real-valued matrix and b is d x 1 real-valued vector, then V is ML
% with parameters specified in equations (14)-(16):
%
% lambda_new = lambda*abs(det(A))^(1/d)
% mu_new = A*mu + b
% Gamma_new = A*Gamma*A'*abs(det(A))^(-2/d)
%
% The special case of mu=b=0, Gamma=eye(d), and det(A)=1 is nice since
% then, lambda_new=lambda, mu_new=0, and Gamma_new=A*Gamma*A'.
%
% Coded by Matthew Anderson 9/15/2011.

global EXPRND_AVAILABLE RANDRAW_AVAILABLE

if isempty(EXPRND_AVAILABLE)
   EXPRND_AVAILABLE=true;
   if ~exist('exprnd.m','file')
      EXPRND_AVAILABLE=false;
   end
end
if ~EXPRND_AVAILABLE && isempty(RANDRAW_AVAILABLE)
   if exist('randraw.m','file')
      RANDRAW_AVAILABLE=true;
   else
      error('The exprnd function is unavailable, download randraw function via Matlab file exchange to proceed without the statistics toolbox.')
   end
end

if nargin==0
   test_randmv_laplace
   return
end

Params=struct( ...
   'lambda', 1, ... % exponential rate parameter, > 0
   'mu', zeros(d,1), ... % mean vector
   'Gamma', eye(d) ... % internal covariance structure, note det(Gamma)=1
   );
Params=getopt(Params,varargin{:});
if Params.lambda<0 || imag(Params.lambda)~=0
   error('Rate should be real-valued and greater than 0.')
end
Params.mu=Params.mu(:);
if length(Params.mu)~=d || any(imag(Params.lambda)~=0)
   error('Mean vector should be real-valued and correct dimension (d x 1).')
end
if size(Params.Gamma,1)~=d || size(Params.Gamma,2)~=d || ...
      abs(det(Params.Gamma)-1)>0.0001 || any(imag(Params.Gamma(:))~=0)
   error('Internal covariance structure needs to be real-valued square matrix with a determinant of one.')
end

X = randn(d,T);
if EXPRND_AVAILABLE
   Z = sqrt(exprnd(1/Params.lambda,[1 T]));
else %if RANDRAW_AVAILABLE
   Z = sqrt(randraw('exp', Params.lambda, [1 T]));
end
Y = bsxfun(@plus,Params.mu,bsxfun(@times,Z,sqrtm(Params.Gamma)*X)); % equation (6)

return
