# Supplementary material for: Isolation of multiple electrocardiogram artifacts using independent vector analysis
Source: PeerJ Comput Sci. 2023 Feb 9;9:e1189. doi: 10.7717/peerj-cs.1189 (PMC10280251; doi:10.7717/peerj-cs.1189)
Supplement: Supplemental Information 2 [file peerj-cs-09-1189-s002.zip › IVA-GGD/test_iva_mpe_decp_v2.m]

%function test_iva_mpe_decp_v2
%% built-in test function for iva_mpe_decp_v2
disp('Executing internal test function for iva_mpe_decp_v2.')

%% Simulate input data
N = 4;  % number of sources
K = 4;  % number of groups
T=1000;   % sample size
 qq=1000;
 ff=0;
%%%%%%%%%%%%%%%%%%%%%%%%%%%%%%%%%%%%%%%%%%%%%%%%%%%%%%%%%%%%%%%%%%%%%%%%%
            
BW=importdata('BW.mat');
            A44=BW;
            A5=A44(:,2);
            A5=A5/200;
            %A5=A5(1:qq);
            A6=A44(:,3);
            A6=A6/200;
            %A6=A6(1:qq);
MA=importdata('MA.mat');
            %A77=importdata('MA.mat');
            A77=MA;
            A7=A77(:,2);
            A7=A7/200;
            %A7=A7(1:qq);
            A8=A77(:,3);
            A8=A8/200;
            %A8=A8(1:qq);
EM=importdata('EM.mat');
            %A99=importdata('EM.mat');
            A99=EM;
            A9=A99(:,2);
            A9=A9/400;
            %A9=A9(1:qq);
            A10=A99(:,3);
            A10=A10/400;
            %A10=A10(1:qq);
A11=importdata('EKG1.mat');
%ECG=importdata('ECG (1).mat',1)
                       
           % A11=[15.0530608785555;20.1040970636879;18.2087840354576;20.0364642830647;18.3256405560983;15.9918928282241;11.4181644348220;8.19782682959178;5.99393054957835;2.20280052627158;-1.73201720088312;-2.63271863717233;-3.56408394546756;-6.30841753964087;-10.3836729744834;-14.6425698459410;-15.3834126323944;-15.6958691942478;-14.7180747995489;-14.5076707014056;-18.9562863754025;-22.5608879120096;-24.0021449126938;-21.9295232939125;-7.30753109143172;23.3998735058051;74.7949150237145;144.800072279657;222.614419806205;287.781341767216;304.011680949180;265.869037526269;201.562873199437;143.684976342956;94.7459848921495;55.4543294263144;26.1704191755588;1.66130885765824;-16.9460687404505;-32.3607802941030;-40.3214066675892;-44.2249254096732;-49.5830419125611;-52.5695514160128;-52.5606487297189;-52.1685542442785;-52.6844794677785;-50.7771713967818;-50.4689264528585;-47.9113072978970;-47.7130561789992;-45.0096626013699;-42.2154875623969;-40.5009878103455;-37.7101531794430;-34.5646930551606;-30.5604738886680;-24.8862958222825;-22.1282626588426;-18.7504099381299;-15.8135459852651;-12.4019555617031;-10.4060230747931;-9.76868234847537;-8.20088246072223;-6.10050481582516;-2.34070450652215;2.55594338436950;7.17822649296787;11.7003685224347;17.6664122753978;22.9695059091938;26.7875567856992;29.5541245243954;30.8070479080820;32.6251458592330;33.6855407713696;36.5711060499320;40.0539401971440;43.0587131930458;46.2072138194635;50.3072468403097;51.9145546955870;55.4080529781320;58.6935355138986;59.6221138164486;61.1238761550932;64.8050594968420;67.1934841216012;74.0661956583767;81.8062203097235;83.6566161643206;81.5487549242261;80.4266470471911;79.2188032591710;75.8597492613859;71.2557683387378;66.3761519006211;59.4630603917203;49.4947694632282;39.9494118814229;31.1171798046573;19.6316272865564;8.69139435433892;-4.09785454492171;-17.1821545790396;-26.2635197801798;-36.7755686446215;-46.4704460555112;-57.0298242284524;-63.7578708953321;-68.6109305871891;-72.4665684814310;-75.0082386307701;-75.8679557642857;-72.4545866849107;-71.1451815060260;-72.0953532585184;-71.2857833082612;-69.3725444248195;-66.5907965129618;-64.0301961786285;-61.2483478305360;-58.1071716659904;-53.7719626491523;-50.0894273865809;-46.7801243578093;-43.1124329166682;-40.0765032893875;-36.6085786164420;-33.1560148398781;-27.8075696316658;-25.3389850324444;-21.8839584949817;-19.5824104849269;-17.8037435242102;-17.6971311756798;-16.7355655700007;-15.8939859598284;-16.0807592390394;-14.6179162595601;-12.6969187089567;-11.6878059470294;-12.2476353255708;-14.2493711890132;-14.2195750216681;-16.2930751200549;-16.5280906979619;-14.9775995502104;-16.1257515369417;-18.4274593200574;-16.5599631685597;-14.6575664181374;-15.4054365594243;-14.1962830696134;-13.0925056037537;-11.5674202452377;-10.5661289398073;-10.2600449345724;-9.13962245519375;-6.14737536268223;-5.18596770632574;-4.87915781814615;-3.45818985444028;1.14456237390814;2.29963287939798;-1.20443151718786;-4.01748167763169;-4.85762622013621;-4.76257925638399;-5.57944913691773;-1.09348506869601;0.245494916491486;-0.759480523518704;-0.170946785362737;-1.53649500476345;-1.86828199912944;-3.24631442583467;-2.91169904580033;-5.80110022135723;-5.61672141353724;-6.00227524306193;-7.00872108784042;-7.47452857248717;-8.43485351029069;-8.33310195054822;-8.71117254921480;-9.92576532071125;-7.63071235817024;-1.91454794354610;0.699743148370992;-0.644421622499846;-0.305739112672254;-0.452953773170214;0.674217300679741;2.79064539262147;1.51806171867075;-0.560165411443629;-1.59842567099674;-2.59032632300556;-3.42212626415509;-2.75962536134082;-3.43933991743646;-2.54191203360686;-3.33996716624302;-1.62759536910807;-0.626578912110446;1.29116628535591;3.87614964499523;5.14646678792749;4.48231803148290;9.00826395194333;9.87348240153030;8.81593628941778;9.46190791831484;10.8885914836676;11.4665870763578;11.5617992453460;12.1249013016167;16.4751389128300;18.8589649063387;15.7061187496299;12.4346045082522;7.11119541860577;2.63428279514402;-0.442738922583960;-3.93086531802182;-6.59104173179131;-6.74183218355319;-7.18635582637706;-6.43897184187240;-4.25770269157470;-8.21136755192595;-11.0004373504480;-14.0215766374937;-18.4016350217603;-21.4443013340839;-25.0615991925787;-25.2778019526413;-17.7969562311244;5.59461607582749;48.6986504824854;112.095803244582;190.402230171027;263.484485240309;301.901784856087;284.483117558411;224.371523133261;161.198680983573;106.883048515061;62.7549796805827;29.8382808649425;4.31062491127310;-11.1224233774369;-27.3433344939924;-39.5952506378452;-48.1600775331417;-53.6413879995256;-55.3297802170611;-55.3472616670579;-55.1875313188373;-58.3201856438675;-58.6885932928021;-58.0713220599081;-57.0205297491637;-54.5993852126268;-51.3302862665967;-46.9014526833948;-42.9476122050258;-39.9014111763081;-36.7009836874214;-33.8116639927577;-29.1899560458716;-24.5357820110463;-21.6216242564572;-19.5942261366880;-17.4614824401247;-15.4706286877713;-14.1148396844756;-9.86083286811432;-6.50400568495419;-2.49463055044018;1.45044291430888;6.47077544292241;13.0896025640961;18.0458858312370;22.6531514875910;27.7883422718625;32.5991307250439;34.5837524918138;35.6810621975950;35.5563576810741;37.0697950746623;39.9068479806746;44.1867084447438;46.0393305544896;48.1132954084641;51.9019665437757;56.7722885353650;59.0405767637251;60.8918906469401;64.1981860154758;66.2305498092127;69.0944261924935;71.2816995175066;74.1999610068097;77.7415676969242;79.6070788978247;81.7900799564085;85.5898525724595;86.1165875515785;83.7710507869810;77.9908972845270;70.6620116913140;62.3573180321652;49.3970966779262;38.0084489869891;25.8466235931434;14.5792123550188;4.32093797275248;-8.36090555995738;-21.1920073275255;-34.0512552771820;-42.3923392290155;-49.0084287811518;-55.4880974230208;-62.0001371230636;-66.9940341950945;-72.2679903772314;-75.5863637833618;-75.2461437632342;-78.3543225773173;-79.3071326595241;-79.5821266623111;-78.4479299061543;-74.8861224515539;-71.1327392682043;-65.9626938513914;-59.7360904821900;-54.4548469130012;-49.9973926316644;-47.4038012399289;-43.3886671579066;-40.7572271216482;-36.9859196599712;-33.7838797489656;-31.6919250631198;-28.7642424436203;-24.6566672257350;-24.1024456136970;-23.3664044321673;-20.6598307896843;-16.3105849016111;-12.9596852655353;-10.1775154711358;-14.4418008337064;-17.7645967895431;-19.2184806461345;-21.1511270861194;-21.7617280215670;-22.9136674740621;-20.4836264534682;-17.3228430335754;-17.0439154758951;-18.9850978602470;-18.9789199587543;-17.4161685563060;-16.8221215377243;-15.7695539277625;-13.6886231540449;-11.3615245686916;-13.1303939253493;-14.1572634360417;-15.7641716833586;-16.8155061788441;-16.2867731108255;-16.9139222152568;-17.2907458995991;-18.5214490887574;-17.5268972938630;-20.5910718115053;-20.6360090619827;-19.6709676718366;-20.6980204920218;-19.8547091850416;-15.1558824623000;-15.2250989436406;-15.9665828384818;-13.8486521085372;-12.3694351940912;-11.8446476237939;-9.40339796336998;-2.04387138098219;5.95230170694884;3.09834717132080;-3.54603811714230;-9.28692408479538;-12.0185889640418;-14.3206780246653;-13.4523357355135;-11.1910420950201;-8.17110812592681;-8.84348177100160;-10.0433250620760;-11.5555064574077;-10.5827472406240;-10.1243104407038;-10.9789834889705;-11.3067862037639;-8.65642920004797;-6.40800197018262;-4.93983910805906;-3.71650901673474;-2.16779282737571;0.525625692551945;2.38273003283965;2.81072884490379;2.87516468094748;2.63456161209013;1.17828855657941;0.660520137073372;2.28513241197030;3.76184903307897;3.95102687231543;1.88840067593891;0.944841803929112;0.350921582591950;0.276012307569703;1.53541514570408;2.75820947920098;2.67705435484444;2.06787969719878;2.99149584363515;4.68086006485831;6.77912663871680;8.11990944636436;8.18299992403899;9.05897657554809;8.58313255973839;7.49781934059590;7.58576179170150;8.05967343948266;4.67742690222994;3.87929237694635;7.50057878337276;8.08915545799274;1.89050362429299;-8.31243643276037;-15.1070461296648;-19.8211604335858;-22.3693547543715;-24.8129567255927;-28.6621770075996;-27.8378673402948;-29.0631331902674;-30.5639161609115;-33.5987173630092;-35.4202014263395;-34.1952930651017;-27.6123255935765;-5.86768560877937;31.5291833884486;83.7788467815378;154.953304439523;232.541822438865;286.247598774342;288.261259518382;239.385645584693;171.913077539224;113.212533284896;64.0384878158808;26.4076751240521;-1.15640350304920;-17.4116951030377;-32.5546529969389;-41.7338687753337;-50.5778463987592;-56.4064364139708;-59.5989497801312;-62.1757671253455;-65.2638740110093;-64.5172621545517;-62.4958783686609;-59.4890431566950;-58.3724553037500;-54.3052368983351;-48.1558403672640;-44.7444170172398;-42.9943707100425;-36.8254973139395;-33.0609578278803;-33.0206743820669;-30.4029151465256;-29.6053558477307;-29.2935884072059;-27.2179800813531;-22.7693945785858;-20.1567816394038;-19.2762701940098;-17.7227598899723;-17.7704624057665;-16.6144377327657;-13.0895618080070;-8.43904181871525;-5.59735285204370;-0.479204097893176;7.53012340943164;11.5455302932569;12.4813403210692;15.5612085275161;21.0219739418846;26.3188297461400;30.8991823852365;33.4068786209434;35.8815137605262;40.6567183979751;45.6054048595100;53.3355305168005;59.8780512645049;62.5241641203834;63.4000017653447;65.4937243789212;66.0106549012421;66.3629164115539;69.3005900649373;70.6471216832300;73.8194563870489;77.9922957414116;77.8906448717174;78.5838234683867;77.8597770996371;77.5810993804183;74.2009799341057;71.2895182116736;64.8793104802064;54.6966003680638;42.5275317085369;32.3507631760800;23.0804815979513;10.0991522241103;-4.16907183912154;-16.4440091883960;-29.2689931384626;-38.2220116652002;-43.9923652502603;-50.1707772810151;-56.6946691824030;-66.3007548047984;-70.4887963648389;-73.1103410953421;-73.0096886603081;-72.5727570429187;-71.0081332660556;-70.3264594805330;-72.0766018918280;-70.1684038861396;-66.3187603811475;-61.8323221920615;-59.3416533988255;-57.8057396666912;-55.1592344557700;-51.3240930556118;-48.4068961230338;-45.5419549743991;-42.6379246156802;-38.1571454737302;-34.0811872701072;-32.2758499846001;-31.9663860908496;-27.8764551543966;-25.7152140831113;-25.5030526692418;-25.0443597617881;-24.1928100443397;-22.6482494431213;-22.0958167327861;-21.5454698420951;-22.0861017762649;-22.0969219405910;-20.1141737143461;-17.5899505215652;-18.4342993219903;-19.4223064488833;-18.4653423357969;-16.6620694709341;-14.8432144712141;-13.9151031033518;-13.6998574950365;-15.6453205945975;-15.6763008354595;-13.3885088805368;-12.1899952471288;-11.4766667267867;-9.67657694827641;-8.92228211826234;-10.0624718759931;-9.98528899693294;-12.0395043429396;-14.7454625937925;-14.9580140012504;-14.7041150465315;-16.7534927502050;-19.3696806804605;-20.6847605663843;-20.1771321786899;-18.0052968177476;-17.7969606975181;-18.8591518517010;-17.1954135203126;-15.0324975845322;-11.7213256716116;-11.1237628236929;-10.3136159054701;-7.58679126219632;-5.07184378042885;-3.21659802293463;0.427001867525310;-0.671758840930144;-1.81975431639813;-2.51915449064477;-1.87422256718226;-0.517800087050048;-2.28093817139431;-4.88892843080293;-3.89573002721057;-2.39512299314583;-3.64140906978708;-2.36738982563310;1.92420336390461;-0.899422507613430;-3.06093504894859;-2.10036902869976;-2.36782693457145;0.582082190822220;4.26707740038063;8.11793489741961;7.47357556752125;6.32102660148622;6.30591939223921;8.12473102642283;9.57417076565002;11.2914496964141;14.2621821556595;18.2928721586385;20.8804300644827;22.5295622188138;23.9422534505160;25.0008822172269;24.4817507634994;20.3013245001354;18.5414453048175;16.9448473945793;14.2651757799972;12.1731593291070;7.95028332226578;2.69262345181816;1.27954654181698;-2.23504635325073;-6.71080394504118;-12.1184142566524;-12.6598764087075;-13.2530396295396;-16.1949126066451;-16.7055421636441;-18.2236606890400;-18.7856281279347;-18.2755812341169;-18.9438652933546;-18.6833655601083;-21.2421746277727;-24.1747776973862;-19.6852889859840;-1.37271507707047;31.7277014651703;84.4820706372111;155.066770243354;231.514887986382;286.145948261549;289.388630654569;242.456196756630;178.796173042589;126.142295061898;80.6090551085827;42.2493506536946;12.0611313099418;-8.41404510997769;-22.8173276832740;-33.4899952837639;-39.5797178316382;-42.3121627876811;-47.3075054908555;-49.2934136892987;-50.8583648158712;-50.9214651374389;-52.0121927859997;-51.3301813003912;-48.9553557489733;-45.5350679178412;-40.3190576033864;-34.6337293705577;-31.0168744161260;-27.6431136764787;-27.7830974558942;-24.7585704702000;-21.4176885850573;-17.9241560284989;-12.9053031227346;-7.51910188280190;-1.81010751130428;1.99079573203198;6.58847687103070;11.7066230151861;12.9218080270771;14.3702564447159;15.7606840048042;19.6662758515901;24.0495865669634;24.8295834163830;23.8653648275580;24.6886499149924;26.0620904325444;29.5450722991757;34.2356687949118;37.8751325031802;41.3354020815799;48.6822658074882;52.0286402444714;51.1889022452250;51.5214531992122;53.7365482814007;55.4770127460817;58.7901965008590;63.7654689436211;68.0392460668550;71.7606001329040;74.7091918055668;77.6035123986092;78.6867878024858;79.9363536480945;82.6054767124908;86.1020235305937;87.4841451053261;84.0874006344504;79.7888725090060;74.5707692657615;65.5548701883127;55.2835659449200;45.4865248233910;37.0687890098707;26.3502550071226;15.2922919203688;3.91250631554377;-7.85703500670738;-15.9538606598659;-24.1550799383412;-34.5458848773756;-43.7263780785891;-52.4042450000760;-59.9304540722061;-64.0707024326414;-67.4350666157657;-66.9865342693457;-66.9329990621706;-68.3860839948987;-69.7748399227784;-68.4024904320528;-66.1721630813084;-62.6427843368875;-56.3905332956750;-51.2593675639190;-48.6810697925278;-47.9997254443423;-47.3251342645289;-45.4454304200080;-43.7275132340259;-41.3871826973078;-39.5575981142416;-36.9865812558557;-35.7277908108841;-35.0221751678213;-31.2571229159495;-28.5128169028158;-27.7218600511835;-27.0745632711339;-26.5356017649853;-26.8863815396260;-22.9751397884834;-21.9481097197426;-21.9747031447761;-21.4003875865978;-19.8561388183303;-19.5177887468723;-17.0608433881034;-16.0336533418451;-13.7982366555046;-13.3814808960764;-15.7884073462022;-16.9530246552566;-19.4000372640643;-21.3997222700748;-21.6030530836219;-17.3642563325113;-15.3077793368528;-14.7849433995446;-16.6523179337328;-17.4596210920466;-15.2056051632922;-13.7376448469145;-15.1308268578760;-18.2611456343535;-18.5879779428207;-16.1509668145986;-14.6610054004262;-11.0677665787231;-8.01290486685843;-7.58541651777233;-8.33883684960263;-8.40307360678674;-7.01507806739347;-8.52692046348919;-8.89929487958679;-7.70652788956174;-6.21069670917222;-4.86761044757759;-4.46142647188532;-6.42492116282888;-9.46875932858925;-8.93229111359767;-5.98344269229837;-3.73223754377446;-3.65195391346538;-2.65115052282893;0.548487659947172;1.64042173548225;1.03719967149730;2.87367085669038;1.18871524425554;0.642559283738385;0.713942413501975;-1.44537139290846;-0.902849442011276;0.301384873497687;2.61259563564086;3.29722453378928;5.11543324629894;6.88004974834727;10.5130643218344;16.5701806303792;17.9742808870463;17.1763850560772;15.6321346668371;13.2643054555861;9.81662629855650;9.17454813041107;9.08760602130138;10.6006355234628;11.9257216280507;10.5000243305390;6.87614457402149;3.81125746335868;0.574829554092251;-1.51699352956281;-2.66784481812284;-7.16776007980911;-8.20010055816701;-7.20128764261737;-9.16911307643893;-11.2466757398507;-12.1319475010932;-10.7836781689536;-10.4038873569283;-11.6530754513007;-13.4951714643862;-16.2144810127120;-17.4434548765930;-16.2506060392586;-13.1507249764347;2.01282520362350;36.9224689895378;92.0611164630099;163.414888478334;240.326967798557;294.017904872683;297.608628741111;251.813075124309;187.089408595535;127.467855559647;79.6762130782040;45.2788132722405;18.6426475733978;0.231977364731488;-15.4569154135067;-25.8006747126026;-33.1706733462527;-37.5123014854226;-41.2218257968918;-47.3651492071118;-52.5142093398352;-54.4774754677317;-54.1514295422610;-51.6173697226992;-45.0366052338591;-42.6156786082316;-43.5707200438623;-43.0388750553433;-40.0677414965943;-36.3704986555366;-32.6028358191503;-30.0014726074644;-30.2300823777973;-28.1217707679551;-22.9866404879699;-17.2765190265138;-12.8767218253927;-9.12544283560067;-6.85327048272961;-4.26355428026467;-1.82829247440699;0.926125051901809;4.75068048332694;8.68289981766457;12.8937758612521;16.3379170125897;19.5887492392560;23.9081063766129;28.6940575077752;33.8120897008333;37.2581476032227;36.6650120055969;35.2872042925440;34.7613545568277;37.2753044586098;40.2937203928161;45.3452275783074;49.8586178527405;55.5056838869172;60.3806755069356;63.3118383920615;66.4514546026351;68.3383317945013;72.3255750858163;73.2655083887820;74.4247267272463;76.8234539256604;78.4254577686662;81.8900221760124;85.3416222169509;83.6556009453423;78.0709731609907;71.7104276716264;61.6715845642043;49.4944228698562;39.8045234086448;29.8617663026299;17.0365337169754;5.92966317844829;-4.63433406404306;-14.2708055693386;-23.0765466560104;-31.0759996721244;-40.3340687076513;-47.2452156237258;-54.3982600107111;-62.2491922825522;-69.0909663009566;-76.0045364537987;-77.8027210784296;-80.7021780577961;-80.8066413719184;-79.7198836867965;-78.0028461675314;-72.7293829710122;-63.8620378026925;-59.2167117807688;-56.5536796475985;-54.5916174218839;-56.5738118472036;-56.0070264267275;-54.9438587332619;-52.0661847998509;-49.0211449151607;-46.2756996788156;-42.6901776293471;-39.6591203165499;-35.0159966634629;-29.1209642722119;-18.4855906802243;-11.7269592507759;-15.1090071569789;-17.6169064416215;-19.0085606446159;-20.3546138948889;-20.8011608333029;-20.8571692179243;-19.6392686370986;-18.3541888842217;-17.5510953090611;-17.8272062799027;-17.0220489014205;-13.0438150882160;-2.34580006342146;3.77523625314040;-3.37621720743827;-10.7367827982394;-14.3849040783760;-17.9474727357301;-19.2731901806010;-19.1097952821891;-19.2313707043889;-17.6644523086595;-15.1122744288417;-13.2069544646157;-7.64058350836512;1.06398893087302;0.109969760464535;-3.12137514617904;-5.11084432597567;-8.84517227254126;-10.4089233269165;-10.7504561422877;-9.47223414638049;-9.16896472019360;-6.83078891111175;-6.49155395114010;-3.42954624876253;0.678163568857583;2.19358733314923;-0.0700037282781519;-6.66627195890277;-11.2445581210934;-14.6391172154491;-15.8054431630365;-14.7651927766812;-15.9070514232867;-14.5302172230097;-10.6473977985559;-8.11382031041944;-6.93498553010500;-5.06253333585183;-2.80758240257683;-0.536260346323088;3.90722842509827;7.34343910132532;4.79483400665599;2.46336967383863;3.51253275289713;5.24182207659958;6.27565452575823;3.36501678863782;-0.804719890455768;-1.52648679536234;-0.813967696530291;0.855150083827664;4.62809124564225;9.03057636862329;11.1824637459585;11.9901736486948;13.9721669993270;15.3043741965495;14.2842634123363;13.9594140156057;14.0603761989597;15.7633513149322;15.7969971283729;16.1181699611530;16.8835394681118;19.9297784949791;21.0949072032325;15.2965206020134;9.96144861301610;4.95365845921267;0.139849841705737;-5.29738676388651;-7.92155194934907;-11.2827581560008;-11.7692068545447;-10.5389332214980;-12.7561299013656;-16.1021934808874;-17.9833347669383;-19.1349816945071;-23.4295478626754;-25.3553656079759;-31.0194638132789;-33.7283291223076;-29.0449560715094;-16.6222531213440;10.3189187802645;59.1141078803223;125.402972635923;200.959839314043;273.987485457792;304.654725623805;279.216682833624;213.489780806425;150.931697897098;97.8826206793336;57.3502124128320;24.6575707178711;2.09972941494154;-10.3586949152228;-15.3737588619940;-18.7150389600772;-33.5009244132455;-47.1832801637442;-56.9370159281098;-60.8884563617260;-64.7842307995307;-66.6495245729883;-62.9169488474559;-60.4547091191904;-56.5579395247585;-50.7482587167411;-46.7840850027466;-41.9860994058954;-34.3011526031127;-31.7447012001362;-31.0914136237224;-31.7919686720408;-31.1273497085683;-29.5923038903386;-29.3462845665751;-26.3702728589487;-23.0840427966004;-19.9958303606775;-16.5624088794321;-12.2628620394771;-1.84701219059889;13.0205907691266;14.7139557568042;10.5532884166930;7.20731324767021;7.21306665340032;8.69163530574803;11.0923040450502;15.6267555673466;19.3953084297510;23.1988637616022;27.7527483039338;35.5330983160722;45.5482212144487;50.3041147170277;51.1501887623818;51.8584003658048;54.8147311751758;57.8473845036318;61.1765258752569;65.9601668184813;70.8206053585534;73.3883007924176;76.1909034647012;84.6759409366550;97.2716066575432;102.680132240442;94.4094813501620;85.0521934250756;79.1380784370201;73.8698888991709;68.2615108968729;61.9387740515373;55.8701041326217;47.8793774749027;38.4193175224848;29.4184418557986;20.3506782046468;11.6809409359325;1.68373749734166;-8.99695903692872;-20.8224946499447;-30.5880983414135;-40.1038452706437;-47.9267515970370;-55.9705449106147;-60.9290178403857;-63.4796107825531;-64.8753197832086;-64.9082369346025;-67.1457491901311;-72.0176672275593;-74.0376378553790;-71.7549475968278;-67.6604917844598;-66.1199664165948;-65.3025555817802;-63.4159863053020;-59.7002055857078;-55.6193948707335;-52.1538615328536;-46.5278458604825;-41.5629797181308;-37.5497331608448;-32.9205256433090;-32.2398485484048;-32.6034016877126;-31.2774168128038;-31.4833136702227;-28.2175702917645;-25.7615370112140;-22.8105175863862;-20.9646307659818;-21.9451533944920;-22.5860638791592;-21.1635047742961;-20.5927515886581;-19.1850937565471;-15.6571698707921;-14.5852268478403;-14.1902517660203;-14.0889995578543;-16.6352911667794;-18.8943257905122;-20.4821941984526;-19.5234418779761;-20.3010821274464;-19.2052154131482;-17.1522125213493;-14.2296826754272;-16.1969845096835;-18.9803198791344;-18.1053856461049;-15.8910637655232;-14.2464651298933;-14.3039617844167;-15.5357753039326;-16.5686915285036;-16.0146384963840;-15.2455845034530;-14.9950286704694;-13.9765390173002;-11.2783655887691;-12.9745499524677;-16.5925843359531;-18.0225579518318;-17.8703836833964;-14.3234137809790;-13.2900419864718;-13.6422700281449;-13.3129767550837;-13.9037382056422;-13.1463365404396;-14.5588061149746;-16.0549640274316;-15.5761687864323;-13.6518525065928;-8.16912139123913;-5.35360672262322;-6.71049096531749;-10.1714831241565;-12.4627022335233;-13.2042322956717;-12.0336848955000;-11.2048987491717;-11.0425403389592;-10.1759779146871;-10.1099374623545;-9.93064252329544;-7.44330177520868;-4.71303998844704;-2.36793514034010;-2.43884961931852;-4.49725692341511;-5.54152624406164;-4.77174891144209;-5.26407226253749;-5.69750290425003;-5.22992809728245;-3.37282591624018;-1.07476954171349;0.590645774518248;1.40096216488689;-2.28785516136316;-3.31798866216274;-3.65474115660835;-4.68940952031012;-4.98320116407341;-4.35660585723011;-5.13573428001225;-6.42204382361961;-3.23010730149569;-2.85350597568058;-1.76921071390282;-3.57524525333372;-2.83750559499938;-0.380805532409479;2.41447745017190;2.87091523762106;1.45986745762334;-0.783506304412814;-0.544944360017971;2.82604597229708;8.93728900173237;11.8617119872344;14.2241560957939;12.5399167394732;10.9618599836499;9.20540511872299;8.66713675207454;5.03011287299499;1.77242446869203;0.0338489056016856;-0.333398943021999;-2.91348296541898;-7.09511683489805;-10.0990961578216;-11.3034113659379;-12.0142159809844;-13.3037901463442;-15.2614806180454;-16.2996304287584;-15.6705772323363;-17.5095265447932;-20.0973825591036;-26.0310156644285;-29.6826552660781;-28.0133302673840;-14.0493282777815;17.2316285333709;64.5576032775460;127.431508762004;203.984716050487;272.184884742011;296.566835741514;264.498086983775;199.268077536630;137.276310995372;89.9022211859859;50.7536134209257;20.5955005678864;-2.57332377158302;-19.1677883610422;-30.4185122044793;-39.9803806776108;-46.8870580386594;-51.3559130161712;-54.0289505783002;-56.7077664652067;-55.4632338687574;-56.6591456818987;-55.2850911743991;-51.6154925935332;-50.9652460890608;-49.3133664980448;-46.7689597566470;-43.2239913455191;-42.6531209441822;-42.9064600349661;-44.7074804056766;-46.1300173395887;-46.4695091341754;-40.8159080140866;-33.6252159052714;-29.5171662618327;-25.7517442901691;-24.3826335819806;-22.1590809685444;-17.2159623334771;-12.9170329569201;-9.21202673523019;-6.76444467405979;-3.23081928898647;-0.779633300607568;2.91933851728988;8.07370839089756;10.8559813132166;16.1111233539232;22.7078339958088;27.8771085976631;29.3526990713389;30.0931762960665;32.3123809772885;37.8917458693799;43.9998762055373;46.2100340498566;44.6817701583516;44.9897820837251;47.4399228119218;51.2563229287502;54.4048372563796;59.4642897860340;63.1939394548229;67.4234540228736;70.5388863748126;74.6168104541549;76.9707650737477;79.7662296388598;80.7113239661828;80.6926542326878;79.2954537129311;77.9490333299567;73.6211565626070;66.0813169287246;54.0063870166171;38.7079261550521;26.0698122163843;13.3545083571395;1.85820778394126;-9.00791446881486;-17.8835867295204;-28.3999837371215;-39.6323795195972;-48.4301386045715;-55.8328464348853;-61.6614300411467;-68.2602098906908;-70.2154924237170;-72.4371161123549;-73.4299053275590;-74.1952811888883;-73.0282076518242;-70.5606183828087;-69.4959589038440;-68.2486689221054;-64.2881735168401;-61.4076324769354;-58.5850010458160;-55.3838281235314;-50.7335858712140;-47.5268541537146;-44.5824132209635;-41.4966998291339;-40.5250045234827;-41.4343912635679;-39.9198323480490;-37.0913303766862;-34.8767694819152;-30.5170396878856;-29.2068851916938;-24.7515176852286;-24.7907486731916;-24.5525750119076;-22.3937468804383;-21.6302527555574;-22.3365370260753;-24.4221895458101;-24.4534390540023;-24.8855674155364;-23.5612546201710;-22.6383857520299;-21.9382146288033;-20.8743991580681;-17.7365247776772;-11.7504303498755;-10.9026902973710;-13.5423909415072;-15.7958357566010;-17.1944296059422;-18.3257747860635;-17.2298563600126;-14.1094477617349;-12.6020988383166;-8.98346114850122;-5.99947327937768;-6.70656811602829;-7.78587908929494;-8.79433752175056;-10.8286659241572;-10.7716350905327;-8.85730333527370;-8.79646656986299;-9.10918705299121;-8.64317982836140;-8.26500757175757;-8.30516793510478;-9.43389612469997;-8.09520816621446;-9.05039357189012;-9.12515921394283;-9.12594701964644;-11.6219960742684;-11.2199350058082;-11.5320253354817;-11.8643641172058;-11.7685005840741;-11.2051945841114;-10.9543502071857;-11.2822384924461;-8.86698984897447;-8.16157507357691;-7.09642865290579;-6.47359264872393;-4.83817248501256;-3.81841649453348;-2.33507001668621;-1.98007705524058;-1.59425629150190;0.453345912313177;3.69127361319674;3.45965390421920;7.25365393213496;8.18238693229908;9.77107229780524;10.7903680459629;11.3778433577704;9.14344835168087;9.62666125282895;10.8740790575213;10.0440718126621;12.8651509887270;14.4177413606200;13.8362088316628;14.1068304578271;12.6416772333387;10.6393465749320;8.84552103572541;9.06048215806786;9.43989279670830;9.77183161523355;13.0828520325582;15.7355439058988;15.4474080959336;18.3836123001201;18.9673940825796;17.6919223730078;19.2892962630534;20.7104060342311;20.7123528635581;19.1769195971749;15.4107327487274;9.83036952383510;2.76217197827478;-1.14974422323909;-3.07244235882693;-5.81890461785341;-6.17844557972921;-6.25569283753341;-5.85870232661420;-5.41530047222868;-6.09945926891512;-5.52392823639037;-7.32756300315527;-10.8320935854504;-14.2897887413355;-15.1685313205180;-13.1499702754481;-1.87968809513179;23.7195060865149;65.6505283825214;127.765912267847;200.629467433786;267.323659709730;293.009484118843;263.933111393683;203.185425833015;146.542536263499;98.7133066084493;59.9979888592483;28.5623176045702;4.90959218557842;-13.7093485818480;-27.3090115416486;-39.6146812508088;-43.8489788189166;-45.7026824533633;-48.4279130253106;-52.1179543133939;-53.6601019933626;-53.7220850931981;-52.4750561721700;-47.7851496158508;-43.1370477391777;-40.9581047883213;-37.8871416857628;-34.4032338714665;-32.4257231950484;-29.8351956850621;-26.8069705861294;-25.3285271147275;-24.3439784581272;-20.0538836088446;-14.6233866462172;-9.61448073237597;-7.38579527662914;-5.55160282774429;-0.982172199578967;5.98051196410104;10.4246780213812;11.2410145247692;14.8563047185734;15.2738795084035;14.2988301249036;15.8021794204740;21.5871652499393;24.9224044879615;28.4146109159267;31.3770670505307;33.7851170277461;36.0724146610115;39.1742177490785;41.5162542866256;44.2909768243218;50.2192519844895;55.4258077956261;59.1748901196303;66.0266450324432;73.3594059421039;76.2552972271283;76.5556011938377;77.1287663211293;76.5037047213020;80.1695358114405;83.5767828514732;87.1479581838219;88.5210464005545;86.8826412098978;85.7277601767027;84.0161423039234;78.3386724625914;72.3623202673937;67.2310310818138;60.9278909755197;49.1242322061862;35.1645649812529;23.1983837743887;10.6834368081823;-1.07650049679285;-14.2569067957039;-24.3674522213531;-31.2827793172138;-35.7468628590255;-40.3508472543649;-50.0705524630456;-59.0928348464012;-66.0810378285345;-69.2692917043446;-69.8818210926635;-68.5152670603461;-67.4002260408765;-68.1805388900297;-64.0837014801627;-60.8813451387146;-60.0781925597450;-62.7916377870363;-60.5072551177493;-58.1029724831911;-54.6593839536307;-53.4725893641535;-51.4496765461907;-47.2863121117121;-43.8640011036116;-40.6722640067980;-39.8596073418352;-36.5974074964260;-30.5511858856986;-28.2553658313403;-28.6520391015908;-30.6338389059802;-29.9397839641492;-27.4763928482645;-27.9124633957728;-25.9235503627223;-24.3104933063484;-25.3470194646038;-25.2630390176793;-24.8296766787561;-22.7561117929408;-20.6000220334910;-19.3145171211804;-18.0497643175856;-16.5068528476872;-16.3691652017349;-16.0052898200188;-16.1824575667618;-17.7109596677115;-18.0230567953001;-18.7052456505623;-15.5902734447052;-14.8866035822854;-14.5076785838602;-14.6704873999049;-15.1572975849287;-14.6580359348556;-14.7762309624480;-17.2442849866033;-16.6156485415421;-14.9943993506042;-12.6565048289637;-7.45222345260317;-7.26284162101069;-10.1929241316063;-10.9931389153875;-10.4616558914024;-8.00965959020190;-5.38076413712579;-1.98855809966248;-1.96786493551950;-4.64978015389098;-4.02612297370626;-5.03000743740213;-4.29385671575680;-3.72676396259486;-2.87130151774695;-3.82038010148152;-3.83997553728757;-2.08283473271800;0.0332662014387293;-0.594994003279578;-1.79833921720625;-1.05078894668379;1.65940496323734;2.76480353557916;2.32695863642335;2.27333779279344;3.22247482997803;4.89476604278065;7.54135876741388;5.75843903007698;4.41848284718902;6.65740387092235;6.53660563639224;7.59033501052731;9.20977451329893;12.5752178991924;14.5725733368021;17.9662663478990;18.8932055518021;17.1939874471639;16.6009553577010;15.1516162219209;16.8191750657538;18.7626682331768;20.6205875567274;22.6577155914897;25.3777378495228;25.9055741890472;22.8102084133663;18.4630188778677;14.4020290583301;13.1299282314851;10.4888378166999;7.03120054026308;5.27656718876701;4.02363312251480;2.54312531689056;-1.35377304138582;-5.64686086614795;-7.91307068342889;-8.60959598966606;-9.95576860820082;-10.3373221639506;-11.1721029145326;-12.0292328799051;-17.4805453324314;-25.5698729361860;-30.2470197514110;-32.6966288720609;-29.0954210609475;-13.0568307800329;19.7655545496657;71.8147493408401;141.380821062433;217.392359010365;282.912406022915;308.057025357570;275.659583132337;210.474628269169;149.120046613325;97.7428685202430;54.2803367322399;23.0215794405339;3.47109373654510;-9.49280709855204;-18.4230481723146;-27.7435541821769;-31.9522987926359;-37.5732290368899;-41.3836287967847;-42.0319774252469;-45.5055548142977;-48.1412910553804;-50.2859608017021;-50.5454292223399;-49.3652205507957;-47.2861867528051;-44.9063975727192;-42.9177222223095;-38.7755392331663;-34.3510780574385;-30.2888648288372;-27.4969966023041;-23.0560410832659;-17.0720613203465;-12.6911531074529;-10.3684416258080;-10.8200706880211;-5.81874974546664;-4.22903535330186;-2.97810954468474;-1.81150935915474;0.238417965439992;2.81826065323581;4.04665733211494;8.61874497726990;14.0926247911084;18.9468425966732;25.2440076697561;32.3745815522446;36.6885326086425;38.8686039227281;41.7194417521076;43.7471263991334;49.0732974373574;48.2663469223289;49.0381111235768;50.1524425506872;52.8150144210128;55.9203914805076;58.4910018598604;64.5514983698901;70.2517721856113;75.4623725727978;76.5189326979676;76.1516612979949;76.1032492098810;77.9879673532910;79.6979921101197;79.0748831546729;78.4282326400469;80.0678612725849;78.0373772888268;72.8546829723844;66.8412992885997;60.0572006461328;48.5468903554977;36.9946365998049;24.2560756352110;8.75443554856792;-6.65556068265742;-17.9366035933594;-27.6979349004647;-35.5193739909519;-40.0292116497919;-47.3887416019960;-55.0973762097961;-62.0855472244000;-67.9620531449715;-72.6193778764611;-74.4976117144973;-77.0779725796331;-79.1334579102025;-80.1592834426290;-79.2792738266277;-76.1047156515766;-74.3482794855765;-70.0772527550311;-67.4655992338402;-62.3239809417313;-55.8525094924916;-51.3898497029456;-49.7537302914323;-50.4406741957840;-47.4209141140754;-46.5211383858014;-44.3309587444979;-38.3145337426955;-35.7675208893740;-33.2887815215711;-31.2810411280467;-26.9437580432975;-23.4107278119182;-22.3071718332986;-20.0053506849066;-18.4568620926073;-16.7939193892476;-16.7370048063731;-15.5575033506799;-14.0608515688107;-12.5997757379708;-11.4063901192793;-8.58282474379359;-8.34695143430767;-6.96330040885884;-5.06197194544254;-8.78376814835015;-12.5455249462389;-14.9446151485282;-16.8390763958964;-16.1156029112892;-15.3463126058354;-14.1500843381866;-13.3630927094127;-11.9261148882635;-11.5237240645626;-13.0950411918081;-14.1064251650884;-13.2534614588042;-12.9003924670008;-13.4700640662788;-10.7822269321778;-10.4122492191964;-12.0387123424413;-10.8701291549592;-9.27563932437826;-7.07088037824035;-4.27224803735005;-1.84753727511641;-1.42225935889252;-1.65735065280713;-3.01298394307959;-4.18248956601977;-3.52206276657239;-2.36346955393506;-5.62977281283394;-8.29024362046902;-9.02536796725411;-9.93044200617246;-8.66695656215743;-7.40717968265688;-7.68058248431386;-6.90004322777918;-5.56786427396915;-4.32635128992889;-1.99844192991635;-0.666868002969725;0.938144481341532;0.882726137482856;0.249987654712613;-1.72344055535157;-1.84015163406824;-1.67443590699013;-0.979710987084903;-0.865920624825469;0.506354638532301;2.48499969316149;4.30579188671769;2.56380812003280;-1.82058940975199;-3.65558533380007;-3.83924308020521;-4.42304667253410;-4.37571064387240;-2.67492948618438;-1.33211000564940;-0.537487792371970;2.51559526568345;3.96442526197682;6.54492126060826;7.88830443770718;11.0778846657436;15.7857699981549;19.1159282852693;19.0812212262933;20.0625277261482;21.7734609417276;22.6601082360733;20.3958205515555;16.5264968803042;12.4570058816289;8.58672758966510;5.32195555747912;2.19839850522162;1.03694585982229;-0.909823359737868;-4.61476926869576;-9.16798236512553;-12.6174031773090;-13.7088707891372;-14.9261659626879;-14.5671771494665;-12.9031202497791;-13.2474012873547;-14.4888973774752;-14.8826115693181;-16.3782103830239;-18.6522382414465;-15.6002184356537;-3.94396860861796;24.1552543913229;70.7109546790268;139.151656217879;218.028192269499;286.861295641501;311.964220633550;284.406133106399;222.266821812322;158.685652010727;104.571600920193;63.2679065388949;33.6107975727537;9.26403909552234;-11.3788150281241;-28.3246490014883;-39.7969506145023;-50.4530665409596;-55.8270238975887;-58.8003959807065;-61.8874697793673;-62.1458980240618;-59.8291411418308;-58.5723266066183;-57.8612548549420;-54.8908578837194;-52.3700629467812;-49.1447742354947;-45.8226962987772;-42.4999598361657;-38.9790179401910;-34.4919668490914;-30.3533515730724;-24.4137710005942;-20.1465300418682;-19.4888946753722;-16.8336719468603;-11.8931193922171;-8.50010584873167;-5.41333736781513;-4.87765533134640;-5.24224843112509;-5.00283260742647;-4.15070357932574;-1.77125253580283;0.796192822323055;3.62406504297153;8.21326099942510;13.6727196716985;17.9238666735519;21.9968438961603;24.3037748691767;25.5623374793849;26.9723168537195;30.8801850825096;34.2294838317729;39.5415855179986;44.0675045219837;48.5671327588246;53.4029552335307;58.3061867796608;63.8099819856701;71.8014452866725;75.6254869172026;76.0692613443844;76.5062151020066;78.8018957886091;79.6561920617943;79.8625208742565;81.2346097494163;82.2358746484460;82.1258155140290;80.4658040221322;76.0019941371925;66.5877404983042;56.3020867940176;45.1568212229208;35.0406586535240;23.6152494465651;11.4200944884086;0.213130234091058;-10.8222214554579;-24.0360419152533;-36.3644617814305;-44.7500983102184;-52.2778741896799;-58.3274881804785;-67.1149613223346;-71.1660854942276;-74.7138754359538;-76.2962207660534;-77.4970320962807;-79.0198929040821;-79.2877567265993;-78.4458381369811;-76.2851616272677;-74.7388497377025;-72.6568225702497;-69.7692071232200;-65.0819193483986;-61.1569260697150;-57.6875100398988;-52.6433830933688;-45.1123024808970;-40.2907231018174;-36.8750134802039;-35.2246546550332;-34.6783890579186;-33.3829298723764;-28.7610201683938;-26.7707877551987;-25.9124304485452;-24.2491747791214;-23.3375749405816;-24.0737823796789;-24.2983430797606;-22.7650236915504;-20.1592481233069;-18.8813527191205;-16.9691028708059;-15.6147829708793;-15.1908707819019;-16.1028811500574;-15.2706202590150;-14.7030624828694;-13.3189171927745;-12.4550210789177;-11.3749352041307;-10.4385449003812;-8.85631442271954;-8.74676098584000;-11.1072783320056;-9.72509490015226;-8.79788917024457;-8.21595894345429;-10.0994867247815;-14.2462624486625;-13.8073600307225;-11.7432226821951;-11.6977783797239;-12.0881223131247;-13.0418843181366;-14.1600652128506;-14.2002861850716;-12.7226307426547;-9.38309912326211;-6.65812901278398;-5.65816791788025;-6.00348293569224;-10.2835767799162;-9.79280164152100;-8.85114261317788;-9.82607547150163;-9.31175997376316;-8.88151811944319;-9.60581175577565;-8.59401113080010;-6.52816490572747;-6.30943103515633;-7.31729439940764;-5.78643378888259;-3.34283034919567;-1.47215135033807;-1.29653190277918;-2.50038995159207;-2.17805153514248;-3.66302717886993;-2.68820693867748;-1.23481456873604;2.02665206307956;1.48031284933404;-1.65767706348187;-3.56512275755731;-5.79367261843182;-6.24900138813580;-5.45688601962690;-5.99270131544793;-6.04767196947707;-5.25924112808070;-3.42665310589968;-5.03451028038997;-4.48073876759998;-4.50107166298765;-5.00940337073073;-4.95532254013043;-6.22315222508295;-5.97980790744098;-3.83553654101590;-3.14953355468383;-3.75286324574458;-5.93671684862404;-7.91413848427569;-8.19358390001203;-4.62034384702421;-3.00280592115105;-4.96640118115301;-4.70896533984970;-5.64136236943607;-5.21712442074167;-3.34639025792273;-0.819761114931130;0.613492033822731;3.04363620741981;7.51886781042742;7.43821388080003;9.13761495434288;11.4916054339234;11.8000347291786;10.1444009512874;11.8711916930972;11.6987165588621;8.17722924195665;5.64106664599659;4.72016340814597;2.07945397404131;0.831026339619875;-2.38481961356326;-5.86571873545583;-8.10470786489064;-8.88704900110715;-8.92445717317737;-10.5202046268992;-13.3877024422933;-12.3021490315370;-10.6274603746133;-10.4113351793440;-11.0330063092616;-12.1197397420370;-13.7706700313959;-19.7013370612980;-26.4910690728669;-24.9446762476659;-17.9161900723025;-7.73931622999508;13.5753133067640;54.1218272122244;115.954621871781;192.989396728724;262.069727636187;294.370175824319;272.089995944596;209.568066315347;145.784839303976;94.5107563939511;52.8295750165810;22.2722739188416;0.405228111187667;-14.8160324468225;-26.5055834440388;-33.6309440055935;-38.6005670517563;-45.8882417820555;-52.7870533586392;-57.8199651560777;-60.8434378841364;-60.4204712240304;-58.8163625062574;-55.0306615055710;-51.7006911348412;-51.1487587315645;-48.6239182601238;-45.7785390770654;-43.3747217637857;-38.8790664646733;-35.8393439650057;-32.2327096483868;-26.5122174061447;-22.6801948078043;-19.2361669478724;-13.1967044681137;-7.85450274233252;-4.59435813549669;-3.45884052734021;-1.59451990114092;-0.0541417666858359;2.96155107885618;7.27008367463311;9.84906894146985;11.8444309535875;15.7596933107261;19.5944968383396;21.8700174363884;25.0599836254764;25.4700444708821;26.2881951885219;30.7269389098093;37.2955018077724;41.7433992472207;40.3398437375217;39.4541921759892;38.5316568270204;42.5317074403567;46.8758251110425;51.1693247141999;52.5887801953394;55.4804739494225;61.4158829586695;64.3666597570429;68.6666812258787;71.9027690973430;74.8392638772457;76.3015223694496;79.8171576099554;82.7606479013820;82.6777279846722;78.5707206683522;73.4347777572017;67.8317285806366;58.7714518168718;51.2372278869800;41.1803915140047;29.2081648547548;14.8241836031702;1.97616463594344;-11.6797749440090;-22.5712560353098;-31.4474957617643;-41.9729062085352;-48.4371797906946;-52.3577557677105;-55.0500072085619;-60.6001625172539;-66.5232125934830;-70.1029716417218;-71.4593321814549;-69.4548606390094;-70.7989889266831;-73.2097604229314;-72.0059988270749;-68.8198871268884;-66.7250755854680;-66.1049495237580;-64.2803787962422;-63.5855721447389;-61.0490962965753;-53.8440379054611;-48.8406854375152;-48.0462632915187;-46.8614091177882;-45.5905349211201;-43.1920922036940;-38.0002784492292;-34.6873897777371;-34.2839795257644;-30.6517139889458;-28.6155828635300;-24.4836868135077;-22.4020388789395;-23.5467324319228;-22.6391325133414;-20.2956505402952;-18.5524621360230;-17.3675502771056;-16.0720557294550;-18.4565979397905;-21.3243646459952;-24.0712626716170;-24.4972102926081;-22.3204187348627;-22.0382955904439;-21.0628395377843;-19.5309463922020;-16.7070284276061;-14.7827672893485;-14.1518097666590;-13.0537365358006;-11.5557900128873;-11.6229378484074;-11.1045152656571;-10.6950373041423;-9.04050383791504;-5.51003724180089;-6.34205780695188;-12.4260268623259;-15.1829709793077;-14.6837996859919;-13.9626705434287;-11.3153497927866;-10.9321251150329;-8.61193723793987;-5.98496504997680;-6.11938906467104;-8.78996891614267;-10.1199312350156;-10.1647563723919;-11.5766798319389;-11.0120268020117;-11.2478883018041;-10.9806145775885;-9.76183690765633;-8.61058803251331;-9.04681437481815;-7.91762238226615;-9.01087289728234;-8.07626161999084;-4.14648756975617;-5.01225379222805;-8.05264960164624;-8.46524194999667;-7.57954522499049;-6.93603130040889;-4.36252914081012;-3.26210991817231;0.353115464942149;4.04772051047923;5.58454480155526;3.31251859115836;0.702193643838745;-0.327460945582126;-3.48974777150184;-2.75057332440889;-0.752698312943050;-0.864038905301991;-1.43554590248154;-2.90141483657463;-5.55576112871485;-7.47724567593600;-8.79890470536300;-6.11360269915561;-1.47390268287540;1.89888866572839;3.13784262097209;3.27277993495674;1.79206210933460;2.70786402269246;5.39826017875508;6.78167223860853;9.95866847808245;13.8228525837147;20.3492665365999;19.6548310819265;19.0420701472472;16.2737627596918;14.8917008670273;14.1021577618555;13.0009743623670;13.6136510202769;12.2837279231979;11.2846355715231;6.81251965437954;4.15266005981539;0.196053700737894;-3.52331030259722;-6.16312591407748;-9.44653198203730;-8.65375792579466;-10.1714589177540;-10.3802402520613;-9.22235981290339;-9.48903291318548;-9.76431350158150;-11.6186588590796;-15.8621298317810;-19.3053498664821;-18.1234489806517;-9.20102273898405;14.8811371466283;53.0031637214993;106.370637551008;174.798942037757;247.044229817346;288.725407166619;276.128247304509;220.436181142208;160.129915252432;109.111268469982;68.2654209135910;35.7469952042045;8.39389143170634;-8.53405875979080;-19.5933481587383;-29.1817549531757;-36.7902619110646;-42.2085846792283;-44.3661480972876;-45.9880273780126;-46.5518682370332;-45.3932475211424;-43.0313335670229;-37.4389752082732;-34.8185003873986;-35.5406045303759;-36.7839778348517;-35.8446577280136;-32.6368571821574;-28.7960140214539;-23.6022946234978;-19.7668991951784;-15.4117349574654;-14.1594244517338;-10.7947651181181;-6.59300109801526;-3.95947073535040;-1.49766980464021;3.06859377601952;6.70184251243042;7.95039681605705;10.7955279382160;12.0330781871876;16.6759646927717;22.3630019109801;25.1538539237006;26.7215244383477;27.5933619209036;34.5813555183776;39.7965841048945;38.6879125701766;35.5531158948158;36.8200757337024;38.7133637018519;44.0069312647260;49.0135246366735;51.6132296615540;52.7259433530218;54.7907989779978;57.7571005774190;63.0041177937692;67.5792689038863;72.0466383888577;76.9137416969959;81.8209231766963;86.9356932881931;87.5454736135656;87.5213756118591;88.1869456172362;88.8394343841276;87.4294473424546;82.1296183258552;75.6159692165630;67.3262982376627;59.4120032047923;51.3764386233681;40.3975711887177;27.7587334368027;15.9501201738581;3.96390752637037;-8.27230409258335;-18.8457934009751;-28.0441769073324;-33.8676873764643;-40.2867195492873;-48.2919885554509;-56.9556863427305;-63.2225434974630;-66.2810030585578;-67.7143467823369;-67.7932173591767;-68.4963473380644;-69.5684732826641;-66.2942516309311;-62.6303683544821;-62.2596335266432;-63.3665859831780;-61.4816242985443;-58.9988934448576;-55.5941147894125;-47.7045690262805;-42.0330371874307;-39.7794706873357;-38.6301247129334;-36.7737020842673;-33.6397088457896;-29.8905632536131;-27.9258284140708;-25.6768013363568;-22.9158676198318;-22.6646421834069;-23.9478148881260;-23.9209436329996;-21.9538720933867;-19.2886526648830;-18.7499536484593;-17.1689547965094;-14.3972446625162;-11.2697347015080;-12.7020483013381;-14.1481909543791;-17.0139854060910;-16.5771808552942;-13.3882505016632;-13.0442827080569;-14.4201891630929;-14.8878679464107;-14.7114232712503;-13.2156604617397;-11.3585597364431;-11.8397377588891;-12.0352955972858;-11.6698204204956;-8.29680722958552;-7.66984246636820;-9.10890504262022;-8.93387624208824;-7.29322616222809;-5.96708718751271;-5.26897032924762;-2.83171681918097;-1.12316169397039;-1.65810642000775;-2.46070836743745;-2.78525670549460;-3.33001316863339;-2.87492966272602;-3.57107564284869;-2.42685021004234;-2.67764505414150;-5.10593795102800;-8.28027568361619;-7.71925239889640;-8.18244339558173;-9.06222766775495;-9.76046760082442;-12.3904337554555;-13.5435944015109;-11.1596706905360;-9.21451678481393;-7.93239668855925;-4.06624781336474;-2.38300051877592;-2.42680465132024;-2.15254005783694;-4.40938762551672;-4.21328030025562;-2.07633473430735;-1.83846212526023;-0.336761197256061;-0.652859156200830;-0.817639067745603;-0.304076751818632;1.02993456972564;3.21909246018968;3.04572082692054;4.99485867254890;7.33365734173349;11.3709857601583;11.7628921132740;13.3320725096559;13.8027139977722;11.2819937769696;11.0837874705327;13.0859214840456;14.6430791972031;16.9139395181732;20.0700253454228;19.1791491384968;19.6178185868900;20.2697015571135;18.8321420160174;18.2668265124342;17.5189990401059;13.9462682142715;10.6300138918915;7.96540951225809;3.08304439428885;-0.324767564347791;-0.0426915796423854;-1.35239325665057;-1.48784833360347;-0.0772525255082884;0.977044521745998;-0.431208560484308;-2.07198870932713;-9.82988709350325;-18.4534316356993;-23.9016047105292;-24.9822794251248;-21.4402439190037;-6.15915273693598;24.8006679247167;72.5912828276151;139.346557567318;217.174376891150;282.958089465152;301.592748990173;268.716034694818;203.784251960393;143.196371606457;93.4720304272828;53.8600318827165;26.2356069825335;5.42860091974396;-7.87238039070101;-17.3919627491244;-24.8627103549920;-30.2604666668950;-35.8968002590630;-42.5998884853235;-49.1225390251532;-50.3987302103644;-51.2213366242197;-49.7297525916114;-48.4134550590661;-50.6679109284769;-51.0117770245841;-50.3980248800366;-49.2452010186345;-45.9630994590624;-43.7084566331216;-38.9899863098363;-32.2640963596879;-29.5352910961045;-27.5797441098136;-24.1113638663386;-20.2448252665317;-14.7832586038008;-8.40039460805780;-2.68205597003722;2.02710418224784;6.03552705060698;8.66384928890605;9.70808410035310;11.9326927700842;13.6683108082186;18.1163900093579;23.1357062772431;23.7930823259144;26.0670738010387;31.1027860422268;35.3425351657382;37.8797683000694;39.2705162227934;38.3957969661657;39.3852726408231;39.6387851867633;42.6309446803823;47.1192571167596;51.0863395187503;56.6356644438810;60.3751568181313;63.4266709429598;66.3353034165940;69.6163359162589;73.5203768015124;75.6486770626881;77.0485990949220;76.9443809330879;76.9267821014472;74.0780579637045;70.6221038006931;66.5912362769100;59.4345518840789;51.7056973543745;42.1731671018988;34.3275830644564;29.9541406475758;21.4531323435325;11.1932542940690;-0.860105608232387;-14.4091914967264;-26.8810421063375;-36.7945676848770;-45.3052358186731;-53.1858468184710;-59.4895482375939;-66.0687494462865;-70.9755061595702;-72.2350150889978;-74.3983703989781;-76.6149926858582;-75.7503074198766;-74.3339436269904;-75.1827345550359;-74.8603583048505;-74.1771463041394;-73.2159363063630;-70.1953914560496;-67.0868265900464;-62.6266382936365;-55.2346339320226;-51.8664304129507;-51.5555139864109;-50.8338860129658;-49.3799532827458;-47.3923831377401;-44.6706690132042;-40.8594323385347;-36.0510123431512;-32.5456585535170;-30.0704868245768;-28.2995028233920;-27.7146423429902;-27.5995101706090;-23.2393199032612;-20.8344158677351;-21.0731730279406;-20.3922814655914;-20.6382114888285;-19.3745997478435;-15.0176911602884;-11.5227743402445;-11.5845194078725;-11.6671494365127;-11.8131936199622;-13.4821365016481;-14.8246915457746;-14.0431746662066;-14.9050275092652;-15.3997342195175;-17.4134368799802;-17.9274611023070;-17.6364031929648;-16.3726959895961;-13.2994598377987;-12.9555618732896;-13.6488913115247;-14.8670792305467;-14.9356987272628;-15.6423855191510;-13.9727918128270;-12.1803938064428;-8.05833147276951;-3.77094372288592;-4.29729081012394;-2.33468310692542;-1.66138167186265;-4.34342343107593;-7.55503242141863;-8.75065874532382;-8.96147425633513;-10.6997209310422;-11.8124809316931;-11.2590500622003;-9.67523311165017;-9.53575058835966;-7.62998248277784;-5.15773998553500;-0.739790098548822;0.548042100591470;2.30647598166644;0.998952972625261;-2.37992135358971;-5.06732078500408;-6.47409067658988;-5.05377175962283;-4.13254720321017;-2.50746950993516;-1.18308579532847;-2.04017232548693;-2.45668173757217;0.987470954245265;4.93254303609502;12.8228830821784;14.6004696925651;7.81537687044041;1.25909588720954;-1.00437766455907;-2.45033711479510;-3.17476848907680;-2.78204663657792;-2.04469503962681;1.45595356015037;3.88207809348573;5.75869770749484;9.95415545761259;15.0602728348442;16.1899817970633;15.4393782250209;18.3161670662927;21.2354735090991;22.1110209765960;22.1403142026916;21.1874079536471;18.0426075107402;17.5750397314047;16.3899675130333;14.9081214045954;16.7097666364931;19.0860583188054;16.6476192324170;9.96375934703953;5.98846932511009;0.812912492562418;-7.61884312321213;-12.9363772046350;-16.7144236521307;-17.5259244528348;-16.9714020914766;-16.2295162559098;-14.9333762335764;-13.1013189252460;-13.8715421760884;-18.5202911057814;-20.3101926318103;-15.8250764153092;2.09974164678176;34.2023616614616;86.5313681947998;156.613000744896;235.068661487771;289.573798810772;295.751343259099;249.771983492890;182.470959295787;126.385671696811;82.3318836993529;42.0163180269558;11.5362199324275;-6.04394261079650;-18.7085531042421;-31.5858108077762;-40.1585407127590;-47.2425442884205;-51.4767168599639;-53.1908472696733;-52.8699606753359;-52.6134183838267;-49.1621243509924;-47.2091996555764;-47.1246922649214;-47.4227475073744;-46.9077756800015;-44.1683488634248;-39.7354922738798;-36.9291025503623;-35.8432649692512;-32.7718331609360;-32.3932252231182;-30.0829885868661;-24.9990781288158;-21.2501238221934;-17.6940566309684;-15.4463474390730;-12.5124663085873;-12.1120736736315;-10.9336587114772;-8.56180071079627;-5.18970298449884;-0.476243748380999;3.97712846038095;8.67044152059379;12.5830887963063;14.8623021372310;16.4900578693472;20.4715961042999;22.2881371003942;24.7215617935123;29.8618098494918;32.1626925701114;36.0216127407985;42.6938082034321;45.4123752905290;46.9533808985838;50.5855415588479;54.2396688845027;56.0765573775378;58.8529604304607;61.9088986078314;65.9981246134004;69.4876024378215;73.3214232822633;75.5365020432387;77.1611802126575;76.6531751977362;75.5450138394560;73.9585266572824;70.9252986528331;67.6150109976263;60.8208496694598;51.7624106064316;39.7886705419185;28.6543567065828;18.4355909372523;6.61073335283469;-4.09534059541173;-11.3930926322758;-23.7627751903500;-34.6114160273914;-40.3828700472302;-47.0937351380597;-52.8747645611668;-60.3868578814583;-68.7493554226008;-76.2137520586379;-77.9719787867705;-80.1266718012300;-80.8200652521773;-72.3125402134769;-66.7399002195427;-70.2881829653657;-73.1203913100720;-72.8196195384703;-73.2866627264817;-70.4828208214547;-65.2718799092642;-64.7866244727505;-63.5346451286462;-59.0199423954372;-53.6905102198327;-50.7581111041963;-49.6394258815792;-46.2888412624741;-46.8858491450370;-42.5683368090014;-37.3516859440250;-33.9408925764774;-31.5325162388322;-30.2272423436739;-25.8265149920697;-20.7249555910062;-19.8776832643279;-19.1969112959975;-17.3675476007771;-20.0950118631196;-27.0081593899208;-32.0922463877704;-30.0236056445727;-27.0732827791932;-28.3498227013954;-31.4560773528032;-30.8594312007216;-32.2459773879540;-29.0238524989401;-26.5374005888149;-25.2076316397391;-22.1454231830034;-20.5899052536796;-21.1811877132463;-21.1341537672383;-19.5790299829743;-17.3694572992379;-17.0222396060809;-20.3398005750581;-23.5445533478002;-24.1900258317501;-21.0912161742522;-17.5600122941615;-17.6590747115864;-17.4692639311529;-18.4750234609959;-20.5254275460800;-21.5675800756134;-22.8801219827249;-22.9809985945021;-22.9885522394805;-23.5352684998844;-22.1450218353935;-20.8191814926372;-19.6701428218713;-19.2191143200830;-14.5403365674756;-13.9880513464180;-14.8188015775382;-14.1721697754114;-14.2225291358742;-13.5165561541211;-11.9506687891538;-8.60393978090927;-5.01413122698834;-3.81876172626354;-1.37036327618927;-1.43097839435947;-4.99180719401504;-7.71208185772923;-8.83616110204980;-9.48050272624104;-8.44458924212470;-6.79892554349293;-6.28478989979175;-6.10977930427719;-3.73170680153380;-1.56483731022654;2.63662492732407;0.313468859819797;-3.78598140349907;-3.88486723197969;-1.81410342029470;0.490464385090201;0.982650806521778;2.75735700541035;3.75708228986336;6.03037047634489;8.90222615636256;12.2708078522812;16.6662915880351;20.3104107285541;20.9634166938300;22.3082567304742;24.1352577382622;22.2836826777712;22.2783894945618;19.3389325871298;18.5996149710040;16.5778395686783;14.8457549305092;11.8576964413417;4.65078016316004;1.11350602781076;-0.456836253588305;-5.34065796276612;-8.93186344002658;-14.3099153466915;-17.3548380742322;-18.3713005985492;-18.5803675383410;-17.4340674525966;-16.8909517996413;-16.4755246489706;-16.2048854547602;-18.4554257083955;-22.2328041154135;-19.7192597026032;-6.89195666475538;18.2034098856644;59.2388676375687;121.938203346172;196.593200803666;266.566200649046;299.409409173923;275.998077656740;214.866213602293;152.378497912158;101.249732150475;59.9304088903273;24.0820718444758;-1.61390192894094;-18.3260305649626;-31.1063329887688;-41.7536569826375;-49.7626491214749;-54.2061084233720;-55.6213708165301;-58.9028230528356;-61.3843025218413;-60.2366641186798;-56.3614399192813;-51.6091259736358;-48.8165139846890;-46.1389489405144;-43.1021172063186;-42.6424486889177;-44.5762289841325;-41.3998105374521;-36.3696629659839;-34.6464201128426;-28.8087131234631;-24.6516064722251;-23.1012619389429;-21.5485648630491;-19.0019996664350;-14.7979591924857;-10.8812117664409;-6.83871640966636;-1.41314171002176;2.15513954188074;5.16230428349336;10.5818119349264;13.5280907800572;14.5842234464829;16.1501918624663;17.6274498378961;18.9656789505339;24.2611795755377;29.6988589930881;29.7300759972689;30.1491311856568;33.8167849666517;35.9427569783164;39.3669825806235;42.4045672081678;44.9997882869377;51.0932648699033;57.4103491168827;58.9399770819692;58.8910786789182;61.4781044328997;62.0267430808470;65.8458613610110;68.4885563608464;71.7069097816813;75.0372485649051;77.4044152899174;78.5570132849302;77.0561931698832;75.0573962854726;70.8334822356666;63.6765176683386;52.6306545588769;42.8671427907679;34.4239499464916;25.4551680150371;15.5750123721527;4.66294011423909;-9.08102668237807;-24.3184613030638;-36.4517591877459;-43.2711586407500;-47.1523357325629;-53.4600548847554;-64.3691758824078;-70.1483318448290;-73.8901587736203;-75.5489301430450;-75.0929479732511;-73.9009298547629;-74.9542498892840;-75.9868221118296;-73.9290160157340;-71.7457987919748;-66.0326995768167;-62.9157364514766;-60.4251362103865;-59.7689030341386;-57.1941980245431;-52.0662786378233;-45.1786300476869;-39.7474801106717;-37.3129001535746;-32.8494883103492;-28.1921295415170;-25.9144757286964;-24.6497194352181;-22.8611942375863;-20.7366452254904;-20.5792674369162;-17.9681784096934;-19.5285087641086;-20.9017363952143;-18.6664754646458;-17.8886692424102;-18.7966881110901;-19.4548425780514;-19.6783432855588;-16.5915020557585;-13.4582228927590;-13.9689770488540;-11.2296016916546;-8.40439254958076;-8.33812033066264;-8.81008223958638;-8.86783917719523;-7.00254341604002;-6.10262193959443;-5.55194366900904;-4.31716573037819;-6.33290641772096;-10.3035234560994;-11.8006935524542;-8.56988069254072;-6.52458266974526;-7.90166844565516;-11.2778101670783;-15.9859680960065;-18.5240562118593;-17.2516095101501;-17.2226940208218;-15.4745960004068;-14.0761376337090;-12.3329478255023;-12.1799313848460;-10.9468617869246;-10.4632620653806;-7.51957538993341;-5.97197808510089;-3.65833636242542;-3.23338700640486;-0.00736628115935943;1.30356189792351;0.0479516174930699;-1.13767853888843;-3.31384871641733;-2.10159409380080;-2.06617817252335;-0.527802487172958;3.87190120066041;6.37195420040578;4.75499490935583;1.88409985421800;0.886442651825046;1.59209983930950;1.35239447677318;1.96006661433374;4.09083273612610;7.50942444985452;8.37593818132959;10.8935733863415;13.4847582277368;14.6214397901307;15.9062588630259;19.4612458432704;21.0137225683940;22.0035653336212;24.8222635779919;26.1955772099421;25.6853865100475;24.9624421679262;24.5053302927921;25.6002257588531;27.2316955129769;28.6958067017665;25.3417295657731;22.9576358549876;16.9200458156965;13.6882617602962;10.0984213349611;8.28325324446261;2.70983765659807;-1.69113245127183;-3.80502038402024;-4.11269739359106;-0.527852272616738;-3.87713516546983;-6.20727988853786;-9.59014306114558;-13.9249578360736;-16.5777648665072;-18.6288883380964;-17.5801777690161;-7.87675600474504;16.8967673295610;58.2864119763838;120.752790776006;194.474616199398;262.255142670746;296.120588728831;278.444074020999;219.075952831007;157.437807568581;104.186698712346;60.3588302486206;28.7502801787236;7.49503821493136;-5.99877928647443;-16.8702434995138;-29.0720431750411;-39.2907094758020;-47.6518708110284;-51.7729512011455;-55.7629717482125;-58.4961054883986;-56.0182702165300;-53.1339970905965;-51.1464255166320;-49.8419351687975;-46.7359758945336;-43.0715226827491;-38.7808999342140;-35.4313970589891;-32.3214009884371;-27.2249963411641;-23.1821362540177;-20.0044103178363;-17.3815795910753;-13.8583835969337;-11.2055443142308;-8.60559957183230;-3.80285616862654;2.00466627276579;7.06136189888226;8.61565239680822;11.5291143980758;15.6738972248912;17.1758480008453;17.9741403684127;20.7019001863633;26.8469109014589;29.5125614364792;30.1179473012588;35.7357954037505;36.0109234907902;36.2891784896886;36.7096999974923;36.8272040304668;38.9480023663458;42.0487338540366;47.1594897748859;50.2177896061913;53.0472185856418;55.5524644016735;59.0544508059408;62.0491680102679;65.2014785769783;69.4519333779585;73.3438459875346;73.8776742735794;74.8973120835562;76.0575416199346;77.7478646230376;80.8154037789580;77.8717046077067;69.6975421803736;61.0341027113140;52.0913282086330;41.9770598611511;31.9400593502203;22.8757943863807;16.2302436414815;8.91781986876506;-4.46441367474967;-15.3949812740877;-27.1901869042848;-36.6908189396026;-42.8847634734326;-49.9653883155636;-55.4718404782525;-62.3148458169873;-66.2618187086371;-68.7870165989901;-71.1525208628463;-68.4519347613159;-67.2489085504557;-67.7213669221507;-67.1040826392235;-64.4620090543197;-59.3002708580483;-57.1570409129097;-55.2883649165516;-55.7017756372860;-56.8398145644828;-56.6128227956204;-53.3009112821434;-50.0522490917903;-48.3379283525456;-45.4173699137123;-40.0550352811071;-33.7460422860718;-30.5762752919348;-30.1770480771226;-29.7638551874471;-28.9774962654704;-25.1504562990723;-22.1010032205773;-17.9118257275530;-14.7800423748629;-13.9232009085723;-10.4673180476261;-8.09407639139258;-7.10787747064725;-5.46699128397670;-2.28102153895180;-0.115956036521260;-2.54545426300824;-8.41772802905232;-12.7412553851449;-15.8548616452150;-17.1260534220100;-16.5907543740906;-18.2653741099254;-16.8801231967361;-16.6337975381897;-17.1515760381299;-17.2334877108169;-15.7742098231845;-13.5817745395103;-11.3826975506493;-10.8336452969934;-8.13102632482557;-4.81122992490219;-6.15967737533550;-6.13727783894829;-4.71503490631496;-6.53906075514910;-6.67509691033871;-5.40152129733397;-2.57591421488243;-0.878148608631648;-0.440468469504209;1.14297030729192;1.74320349766774;-2.18638212066930;-2.74881571595514;-6.17392608152488;-7.47267998505040;-6.79957366270789;-6.64771106102665;-7.83882827167995;-7.34319756678521;-8.95178525829615;-8.15377302587276;-7.34990297836660;-3.13704089302757;1.93258338868795;4.09337360689085;2.91721744007011;-0.621125409198171;-3.62421581685346;-1.26578754343244;0.398577844124392;0.995682123479754;1.23553789972199;4.60752332019656;8.61034693880236;11.5937738355786;10.9372564054576;11.9242712744087;12.3683064439617;13.1381412960647;13.0044766343799;13.9771487770701;14.8781449381236;14.8361592226197;18.6197718894798;19.7797542938150;18.9577925647034;18.7439020839323;15.5838537465444;14.8989883462924;14.0688191389315;12.4660126138858;4.72710169264894;-1.00700991117171;-5.48679447451691;-9.78599322301673;-13.5728143078198;-18.1535160785791;-19.2398173734206;-18.0566339802183;-16.5858951907588;-14.8261128723125;-17.1651090487334;-19.8833012817969;-21.4835067607917;-24.3672268414895;-23.8481454490783;-19.2374701248996;-6.22508945485011;21.7648652165897;69.3605364019936;141.447895430251;219.836902183993;284.130030544227;305.899508795419;272.340360707932;203.480161418704;137.262754825474;86.7104442434561;48.5434733660329;17.8207839851579;-4.95143429976698;-22.2260172328121;-32.0662937186574;-38.4731565453402;-44.2127892621695;-49.0396336557773;-54.4076533701013;-58.8727122775221;-60.8082911530304;-58.0792099857467;-55.7723211725878;-53.7146019332949;-48.7621352963915;-47.2525778939424;-49.1363874124760;-50.8194318996045;-46.3124451629651;-43.0889480560487;-41.3769934697066;-38.5131671969593;-37.7489368914014;-35.0958315145724;-31.9415466648370;-27.6783461065198;-23.5530656000944;-18.7913814711965;-16.1861635698921;-11.7545252889060;-2.67717768991853;0.259730440867172;0.205246021864502;0.997853299870817;4.99062872979516;9.83655887472729;17.2387787335512;22.1596513810649;27.9803550654450;32.1424178155148;33.6436902267184;34.2327679658641;37.0518190160166;36.8181313916832;40.0077918125956;45.3222384782975;48.9707552737783;51.4063554661515;52.9192256161089;56.6328968045878;60.6300963662843;64.5222904857134;67.1009160256112;67.7419614722089;70.3153391255920;73.4617581015715;75.4288328887456;80.5285908107142;81.0987593946458;79.8446410943851;78.1456223126006;73.9284416374203;68.7874926646681;62.1449287609979;50.2720220609626;37.9454083693442;26.0909312518880;17.3903733534577;8.41935672840085;-1.82286642016491;-13.5874783369934;-23.4937466543486;-34.6949690461738;-44.6873466293686;-48.8746403209256;-56.5142394011450;-61.6016006562168;-66.8376507353613;-69.8209861978773;-71.0072484227970;-68.7687728546775;-67.5078506589084;-68.7291392504659;-69.9590683980857;-68.1887660191629;-67.8827814113829;-63.0412785654648;-58.1743177585755;-53.5444710154114;-49.0851567131215;-45.5953844737495;-44.5382381227876;-43.1893844324593;-42.5210061470792;-40.5336388950626;-37.8013648567828;-36.6292875974674;-34.4196414707770;-30.6546235534985;-28.5929260859632;-24.7079494105443;-21.6575791810365;-18.8532600566224;-17.2559960261333;-13.9415235845265;-9.08648625113286;-9.60395196755695;-9.34252372493788;-8.84417802648233;-8.63089769110252;-7.77833338827896;-11.7187006771602;-12.4014493534479;-11.8928478127746;-11.2567256848745;-7.47014507590989;-5.26672979568484;-4.81577526873409;-6.99427186916542;-6.80025026720611;-8.21537328363738;-9.90546964994162;-10.5088715268263;-11.4493836257644;-11.1127108271849;-9.00791505050143;-8.87072665729873;-7.89418253473214;-8.39658695320433;-10.2006719795252;-8.38638162751770;-6.54744318692020;-8.10920786252394;-6.91983726533447;-3.45475008797997;-1.92695193313823;-3.90195670839067;-4.67330801597911;-5.14287305407983;-4.21928350262852;-4.04307122354955;-6.52498716877272;-5.39335320183240;-4.85180100319029;-5.71549301080263;-5.84425174387156;-6.41172715217305;-9.01221841735828;-7.83729663407670;-4.92451852694578;-2.97057579945796;-1.38749974122953;-1.40587038988174;-0.608319707601575;-0.0450984011428087;0.100667902358893;-0.809980131583698;-0.321296423157983;0.593574439782610;0.224841041659617;3.33118153678096;2.98638844926561;2.09254753578577;1.54298333182508;0.320354392350853;-0.000258503162524088;0.950907311411091;-0.552870882711726;-1.43270052739570;0.100783323095125;0.548872150433523;-0.754010264415762;1.91172418285683;1.71454433643131;2.02779194371590;4.20060055675047;4.81659693737799;6.98795751447392;9.68691067109721;9.99959572949555;16.4081482883235;20.6388010160784;17.0615439832402;13.3860774632634;13.3314151932961;8.51926999990469;10.0598978516102;11.0646477502494;11.6291482469240;11.8779988559352;12.3329499244810;11.0460039919298;9.08960049252276;8.33594386295041;4.73668121604699;2.44135318049064;-1.42293134653343;-5.87631638749704;-9.00777374860009;-11.3621993851646;-13.4649184535241;-14.7046538910508;-16.1541505052114;-15.8953254398532;-13.8832013906887;-16.0138409240052;-17.5362343476578;-19.6250144103470;-25.1201809035108;-30.8871906324376;-34.8791511935870;-35.2878215485152;-32.4742070328016;-20.4607584974231;5.73610639605956;53.4265306378000;121.565994344189;196.688102020247;265.789152642806;289.272058959026;257.975257130518;194.297253896215;132.360578476300;82.1780053608284;44.2035474108331;16.1609994077589;-3.53432585829882;-18.3053055618948;-32.4186648660306;-42.9760288810460;-48.6392033428246;-51.8836099507436;-54.5308840638972;-55.0514012820970;-58.3003299197936;-58.1214846394410;-55.4261565291191;-53.9167591380992;-50.9833529633711;-49.0099162910748;-49.1587539577309;-48.1102642172440;-46.8657513965126;-46.8838455587256;-48.4777455347994;-46.0135400881468;-44.0681506903650;-39.1622051937356;-35.5857950681913;-31.4816267889595;-26.1764202242011;-20.8305918873361;-15.8238431982541;-10.0743314614898;-6.92719316680884;-4.32058068072680;-1.24923109154777;1.44422547227046;6.12078164088050;12.2418844721153;18.4143277890881;22.3746841731714;24.4231057922147;26.8156952472671;29.6421774261136;28.9506047903281;28.6807111726718;26.4309948848081;26.8765072422209;26.2636811333036;29.6842313398572;35.9998124135288;39.8052194097179;45.1060386691162;51.5547508862761;54.5216041939235;60.0370584433637;64.0413943142069;65.1395824794426;68.7365345505292;72.5599284764031;76.2618330272005;80.3756176066133;83.9014746466380;82.1413597974672;78.7716945798009;76.5533912312362;71.4120061092655;63.5982353497614;50.0209258611562;39.9750851809783;31.9041702389260;17.8414901571321;3.63348835929129;-12.1389165399656;-27.1287578607731;-36.8301870648087;-45.0084508454563;-54.8188875213496;-59.9954579327324;-62.5895008061307;-68.0027456076537;-72.4292414462370;-73.1605145613009;-71.9322611610477;-73.9157502389310;-73.4789118293051;-73.6817579224006;-71.1323659702372;-68.6187894253977;-67.8227077048820;-65.8601240788542;-61.2009207681057;-54.0408390685074;-49.6522811876603;-49.0371771118199;-47.9816008042241;-43.8894123362395;-44.4045864683259;-44.4773391647761;-42.4214455970138;-42.1449070336283;-40.2486491985780;-36.7773709860141;-34.4700152406867;-32.7235686023923;-29.0302475357553;-26.9817878352931;-25.6937220551724;-24.0736116033792;-22.9495030786043;-20.9788739564854;-18.1464752030374;-17.9390938333427;-18.5493678409700;-17.7538289576917;-16.2825432061172;-14.3711667287362;-12.2526696410817;-11.5132576163883;-10.6146287411644;-15.5870010454518;-18.5015217013982;-19.6563363746251;-21.5005161583718;-18.5862181035550;-14.2238774885842;-17.2559165512525;-20.4480213077417;-21.7320377480483;-20.8639163652161;-20.2315065218686;-20.1475776212318;-19.2495027487175;-18.6835004080014;-17.5514714512355;-16.7662755489089;-14.1555726061605;-13.4075823895860;-11.8043436009981;-9.79199085528749;-10.4350950725969;-8.47053335613845;-8.10171526368882;-6.61936898495579;-6.42494200205755;-5.76134015973161;-8.12393916794011;-9.66526330426318;-7.96478358585414;-6.92174598269111;-6.32677528504465;-5.36226140684772;-5.73466110492981;-7.29118479210159;-7.53016336115620;-7.52177834508555;-7.78941183394521;-7.37888254203243;-6.63818034001741;-5.91186800116908;-3.10434669764667;-0.0668535132581241;2.17703322116102;2.17476692652310;0.0435743671352249;0.211157897444559;1.80738561959811;1.92344825006697;-0.715299250545700;-2.37529708946329;-0.131853065322380;1.58664851007499;0.573541337154887;0.376124884875062;-1.87045603703651;-2.00524400971998;-1.23753856204492;0.718763580221421;-1.89226563409273;-6.23259555012532;-5.57653382404009;-4.12867979253760;-4.40981577945666;-1.73418198811987;0.216783085472820;0.427768995734700;3.03141992297288;6.71849638303265;10.4014936102801;11.0458630050948;11.8468805452193;14.6948644628676;17.3924194719475;19.2209555513923;20.4622562621575;19.8017689576515;18.2005464595107;15.8310304281351;13.2320891355973;14.6808234108360;13.7292466505417;12.0154078106309;6.66276891063465;3.72846708568536;-0.708359850994316;-7.93788803404820;-12.4628399642364;-14.9567146747648;-16.8134604660912;-15.8286087872005;-15.2653224841981;-16.1086201801178;-18.1115892246401;-20.8747752454734;-22.9087641729649;-25.8091028913733;-27.1786049532426;-23.9758256987193;-12.4548768707974;15.4777864383507;60.1865274451747;125.068508114448;202.612373533666;269.008508056867;292.686648983548;267.322152711686;206.801538134743;148.019678997710;100.823081279317;61.8526443228141;26.2509571384551;1.90777587552223;-16.2908800531957;-27.2841146858169;-34.3409457676832;-40.9741602699770;-45.4299091174548;-46.8456574736898;-47.7811580799181;-48.5442755848102;-49.3136212532287;-51.4298708683817;-47.5193793384829;-47.2248962611170;-47.1548464929746;-44.3592948350183;-40.6733836893193;-37.9213549902690;-33.9557771232265;-28.7654247464748;-25.9171514360776;-24.7544705218187;-22.9119795617629;-18.7256465420129;-11.0093360253179;-6.93448403658928;-6.43904233096068;-5.42901516144575;-3.11951705600428;0.563885547439283;5.94595966094631;8.55103905936692;11.9344673333078;18.4792686355632;18.0269844427367;17.0437999604195;19.0342899748726;24.6205216322350;29.9618505776878;34.2109887283165;34.7373484708564;34.7589051406638;37.2229026320648;41.0517868648012;46.8850259505977;51.2821527143278;53.0466062757503;55.5072270044917;59.1580166229336;61.8374495466881;66.3366268998627;70.6917442030124;74.0944510949309;74.9689107098378;77.1334249466277;81.9160566628623;85.7610207886517;87.9997788314986;87.0010820384142;85.1039927179225;81.8530878435418;77.2944270939249;69.2984992157028;55.8871175671878;45.3231099026705;33.9287075105142;21.8128075053992;10.3743723888170;1.34411336074157;-8.41706309917609;-18.9373024974205;-26.9391333213577;-34.9909995138938;-40.6325765600679;-46.4277188599565;-54.1606514182327;-60.9270415221367;-63.7714917620586;-67.7916681578948;-68.7395820559990;-67.4827019736571;-66.0204427445169;-63.2910222615883;-61.1767300765115;-57.9161188814036;-56.6858395778909;-54.6395651754689;-52.6271813620613;-50.1960411436825;-47.9178871410623;-44.4239558380302;-40.6794456685675;-38.7793241361109;-35.6361997859137;-33.1501891254533;-32.6643239209238;-29.3876816079080;-23.0507681431466;-20.5186517737961;-19.9116475109623;-18.3816451570137;-16.7934088941890;-15.5796497769269;-14.6721778624841;-12.6992667393877;-11.8856780257026;-11.2853255906029;-9.84131992130606;-9.30193195836034;-9.07569555842195;-11.5354480915428;-15.4204069737443;-18.3923584230077;-16.3722289521182;-14.8892947437876;-15.7493112506695;-16.0550955160634;-16.0984484954755;-17.9187858800067;-17.2437803144491;-16.8291848705984;-15.5464172397425;-15.5159574111327;-16.2665856626198;-13.3423227661170;-11.4848042703786;-8.95606929776346;-8.03558765176076;-6.81134741161142;-7.99085159864378;-6.83560023507206;-7.01683280193427;-6.48332607809348;-4.53016773954912;-3.12761137052394;-2.38745488398481;-4.06791995483965;-4.08497472231857;-3.30289559651973;-3.89935474184194;-5.16021816543358;-6.92706215815356;-9.16437089408621;-9.16283285008592;-8.70393836406558;-8.45380605315824;-7.43434709971334;-5.21957383736370;-3.77038308817462;-3.72787917778221;-3.29598799172569;-0.539940255852656;0.893812938310954;1.43444789414384;2.88751115945621;3.59225643117722;5.25316221349942;7.41331685035365;7.99070711322650;7.49631387294453;8.14088379092976;11.0132479189660;10.7091269836152;10.0097666987183;7.40817873129608;4.98917383263203;3.05961530316596;2.09713678922034;2.38179974240680;1.55826703444320;3.79254712941691;4.80824503524633;4.91170036545006;4.86409707127520;5.79892581964513;7.06699484046372;6.27557717706648;8.64550377522470;11.9628961405482;14.2621836447150;16.4996664433321;19.5925634632113;20.0147274083457;20.7411307104087;21.5012895986416;21.2368627487360;22.6339249566833;24.2896431033573;26.1473290884420;26.5081512617401;24.9988761444857;19.8185475550813;14.8624541726556;8.27619768963096;3.77510418008150;2.24224638603407;-2.25635288478973;-4.86265486306425;-8.09747006974395;-9.67826254932264;-11.2381167833516;-13.9081421115575;-14.2414384102320;-15.1781945723418;-15.8409098760588;-13.3819595653239;-15.5173586846565;-22.0073183875883;-21.8530253642755;-12.5455619901696;9.82550746378436;45.6885538374469;103.633700333871;177.763377352787;252.976129651406;300.043176283658;294.949662483225;241.239745329286;176.401934939411;124.894614638147;81.0600927055317;44.7134806447865;17.3124788600138;-0.539185355595012;-14.5147040775206;-23.7560855975576;-30.0595535939931;-36.3117070929231;-41.8236696791529;-44.9969946202437;-47.5873308528925;-48.7636583755850;-49.3108902347547;-49.7305740884452;-47.2518383561933;-45.5788039174410;-44.6348888628791;-45.1557165381977;-42.4769547687432;-36.6260480702862;-33.0181400468945;-31.4994817583817;-30.9174459022585;-27.1803817822354;-23.7149986349476;-22.5024983650181;-19.1184259630009;-15.4484680805000;-10.8858378130752;-4.84102606936688;3.25779907191302;6.12330256752760;7.97865244501051;9.95569233405175;12.2530887424045;14.5219673842012;18.1760531788668;20.2581739124406;23.7781204901135;26.0158150643253;28.5296349516062;29.6401811973000;28.5698347886281;27.0987133755589;29.6631895094945;34.8513368202053;36.8510931092853;40.9067248372723;43.0330511284122;47.2347485928610;52.5268628689978;55.8099663459784;59.2048276908642;64.2948240495345;69.9465421550525;72.7758922963423;77.5280303262316;78.1289311303605;79.9636222157299;78.9553997653831;78.4799577921570;76.9811219548264;72.2020237552247;65.5406570903515;59.9664127583443;51.8175835964740;39.0518483438413;27.0589383738710;13.9425034783106;3.03346610020535;-7.39864290685592;-20.0690543514164;-31.2002233447380;-39.4925650328975;-48.1084091864111;-55.0199906011449;-60.6232954666489;-65.1893326810512;-68.0502524497584;-70.2787998540030;-69.7701586020985;-68.5207200601878;-64.0231720800270;-62.4070457483197;-64.0776093595256;-65.0383174009780;-62.3850479437689;-59.6563231089382;-58.4645447806402;-56.9581433024857;-55.6454770799914;-49.4689527554462;-47.7672582378953;-48.6140150999410;-46.5989461373083;-44.5756099134344;-39.9199394763528;-35.0114408865507;-33.3057008251443;-34.8428644994435;-34.1286193010690;-31.4154657726637;-29.4094136550840;-25.2778079789262;-20.7235974627556;-15.7080201570444;-12.1432749427298;-11.4201845839360;-13.3158076687544;-15.8618259736334;-16.8465034369757;-14.2696216855301;-14.1517584372288;-12.8117463000595;-12.9755017840920;-12.8155763703609;-13.3171715324540;-15.7215643446465;-14.8696817884978;-15.6502219940916;-17.8561084988032;-21.1397649620113;-21.1863902049096;-22.7508521571289;-21.2102260138761;-18.7256226513080;-16.8105365466721;-15.8445450751330;-16.1461651858595;-15.0422576184644;-12.9669417381109;-11.6186679121674;-11.1934010648544;-11.3526811662814;-8.30245738192262;-5.21128822771749;-4.08516707110952;-4.84542742790004;-12.0876563048423;-14.8207498377366;-14.6171165203343;-15.1654882277661;-14.1799022930773;-15.7420115966598;-16.7072541633677;-14.7580207918333;-12.1597352972403;-11.0910728096647;-8.98678371662468;-6.91967817540571;-5.93784931142816;-5.32488600003389;-4.23101681470218;-2.70230658475276;-2.99353218396571;-3.30806364890001;-1.10612740544007;2.21136599700904;1.61914960603755;-0.336867839525371;-2.38530033436484;-3.46713533995323;-2.49782296921492;1.18417064726075;4.17318924297628;2.92119326123518;2.54174133074499;2.47547234464241;3.50839602683137;3.51153249525262;2.33621766172925;1.66023791515402;1.00069174196183;0.461092097189059;1.69486845240318;2.90668340385330;4.67827034695609;4.53422942655184;2.27120224871412;3.24749207372883;2.49008056208753;2.01218528615999;0.369973596561645;-1.96802805347765;-1.87379613793670;-0.393383453145874;0.450456278363809;2.50418130170495;2.48338393402348;5.38568091819399;10.2457525503991;9.76285402185807;12.4663175536796;15.7173419133657;13.1283170707734;13.6808994428702;15.9149590047655;16.0145429130199;15.4621712785826;15.4741739688117;13.1253771743874;12.4641078876027;10.0733730322160;9.84456923831435;9.44577432272144;7.18690511961583;3.74742665870834;1.17885083265854;-3.18354303990052;-4.99276972831555;-6.70601713174778;-8.12834418671708;-8.42531630406075;-9.87405888081452;-7.57696402825396;-9.96312417191893;-12.5175714788661;-19.2704096650529;-28.1459060926705;-27.4684712803663;-16.5112803740785;7.47782560006232;40.2425979085201;89.9169552554204;158.453859660390;233.363011578299;287.305528762377;293.235598187979;247.426587988710;184.202587527501;127.354240931475;78.2782054438940;39.8205584275376;14.2767140146625;-5.39764874074906;-19.2858515533211;-32.7920056493709;-41.4584581958595;-45.8180552331713;-49.7932899882071;-52.3975117214037;-56.7402673128031;-57.2327497212106;-52.8830793571577;-55.1325512989221;-56.3859031441509;-54.9854742332825;-53.8903122765182;-51.8849935988299;-49.8313937868204;-46.2724965096507;-42.1715003743911;-37.1379377691518;-34.1254455208394;-31.4809572043152;-27.2573511596193;-22.0913125637462;-14.8718427541083;-10.7724813346954;-6.26135624893394;-3.75051243616095;-1.77701828879046;-1.01921097047636;-2.38119188720698;0.545290857016310;3.49314789990151;7.04696881553852;11.3447468904017;16.2009309015429;21.4940277962937;22.2195649006879;22.1494075718513;21.8515310838025;25.9558875040440;32.0310801566871;37.2730540874575;39.9634755841285;40.9024532592715;45.0181339969020;46.8096879949660;53.1599206128769;60.9360744383311;62.6756411561486;63.4251306235266;66.0229422658157;67.5146741612186;72.6872826913597;73.6705863541410;76.9150811122370;80.4616886029671;80.1435011237506;80.5133222556819;78.1996434755998;75.8573327611755;71.5650682331631;62.6105760401475;54.5265683038040;49.6947505816201;39.9234525621277;26.5484616568996;11.8823671921392;-1.26797813293473;-17.7271965252123;-30.1249892002696;-36.7877489411434;-44.0975008971952;-52.2273122592247;-57.9630955072132;-62.7672986181801;-67.6282081901479;-68.6854193319018;-71.2571659414472;-72.1581631916362;-69.9160098875525;-70.5856216653907;-70.7880846004396;-69.8739896013571;-66.3417893096227;-62.6747458426276;-61.8362512150361;-58.8914246734211;-55.1005583482968;-48.4023225305605;-43.2425400227592;-41.8238507075075;-41.9277990732383;-38.7403067404888;-37.4928596820548;-36.6624301692579;-34.2606008477254;-33.5970131241636;-31.7842224153584;-31.7386311949217;-31.0504566456220;-27.9630432560680;-25.9705266896251;-24.1759546761453;-22.6528676104125;-19.0339723310594;-15.4577461905128;-13.6217289836897;-10.6345519538512;-10.4364790718455;-10.6849301167754;-11.7727004626309;-12.6976508804358;-14.4024638413236;-16.8468751760107;-21.6761513194829;-22.2059913377082;-22.2035819206001;-22.2845649158334;-20.1894667282900;-19.4640389666288;-19.3707988428258;-18.0966061523189;-17.6059330662448;-16.5039667192701;-15.7441796487204;-13.8649087908724;-9.80722773957880;-9.42608305534787;-10.5746044852263;-9.71827990535293;-7.96146429625528;-8.47921590180511;-8.41728045976371;-7.44664438209894;-8.28212230479786;-9.42930007177110;-8.99307843061171;-10.4256573349919;-11.4299660399839;-11.7085313740268;-13.3066381480273;-12.8784373196005;-11.2606478845525;-12.4291100532465;-13.2898881070158;-13.7013937515904;-12.8447549898225;-11.8234705628728;-11.1193568239003;-6.00839925119260;-0.961281614258773;-1.76853439444910;-2.20252110261231;-0.305881091090942;-1.62177759124677;-3.86100039918857;-3.67643602091180;-4.59229683379500;-4.05735501080122;-3.29781371813983;-1.51533973054642;-2.52629286489996;-4.86031717512372;-6.67696952908342;-8.95497044983567;-10.6965053529976;-8.73020794632549;-8.09284725040418;-6.54895260647657;-4.14200417985332;-4.33601174789986;-5.12749249289841;-4.19236274499705;-3.12350460419585;-3.35101365277078;-4.97583146885367;-6.21971782656976;-4.85285582459392;-2.90683948029529;-2.59606985436710;-3.83599461635695;-3.06166175951817;-3.88728389867466;-5.00159975560989;-5.36645677327773;-3.12889543931020;-1.43537604795729;0.299615742065835;2.93841729143241;4.82576452422747;6.36423836440611;10.2796187157577;13.7030763234438;11.4171519959120;10.7570345931112;10.3542419615454;9.71041865787277;9.39103184313307;8.72266337739404;6.45096374807020;4.56067769794024;1.25680703168310;0.562392989081875;-1.55203796102730;-2.17147452703273;-2.74014420565925;-5.04779476109833;-10.1171388718063;-10.6995290339807;-8.43276434664150;-11.0223720050877;-15.4833024457982;-19.9867679688141;-24.9819752937012;-31.0407757818619;-34.4227918645601;-30.8137918635272;-18.8602255681883;6.70873246303573;48.1868839519584;110.556159909128;183.699770486357;254.737086803191;293.061739241999;276.776333801237;220.484724371066;156.782554909953;100.336574034363;58.8991740361193;24.5172521217903;-0.177345268431977;-15.7274815732499;-28.6290039991759;-35.3122257260740;-39.8904739791195;-45.6568538291469;-51.1821684815586;-55.7127140043778;-55.2993880169857;-55.9818749965403;-57.7771868708936;-56.6705652710492;-55.5214235644212;-55.5835497530571;-54.0860983348950;-52.4214171560757;-49.8062461248384;-44.4085453411350;-41.3190416273537;-38.9620252979987;-36.8274198110377;-35.9071031780308;-30.5352967172254;-25.9494331813080;-20.3217026409685;-15.1623199021361;-12.0846579632612;-8.07947189925214;-4.92382197166319;-1.22746616624091;2.39509670185689;5.64053579558515;8.39761373011887;10.2788927604136;11.2672044422572;13.3025555257629;15.9295243210428;16.4696893750841;19.1028718259089;20.5710134379530;22.2730770221863;27.6511357167795;31.5391580903489;32.9285791676554;36.0306855678204;37.1322748272606;43.2479414025712;46.2731795753706;49.4490341107694;54.8509417961914;59.6790264980957;65.2090187583302;70.3449110737266;73.6079069924936;75.4405848608939;77.5870943687365;81.1600724591797;83.3757560525293;79.4418225511952;74.8934991568996;69.0865836415849;64.4789459217427;57.9919090195136;50.1766033853429;40.6240202382098;28.5297684250721;15.3197304911906;4.64179170612259;-6.30524429301595;-17.5288355440378;-28.9117918002350;-36.4616111835807;-42.9564287470995;-54.5906965873819;-63.3601580689211;-69.2853319301633;-71.6460145704311;-70.2130610192944;-70.6322857446732;-74.8907282325097;-76.3199044609930;-72.6893675360741;-71.8522155974187;-68.6104708235787;-65.8720130855124;-63.6060626695932;-58.1325958367378;-55.5252260144442;-53.9342838750620;-52.4741673548346;-50.6429924436235;-49.2742518491951;-48.1879458832370;-47.7766314246838;-46.0234931729152;-43.4745861079066;-40.6883630720502;-37.8721611814960;-36.0151981321667;-32.6624024889750;-29.0177227600187;-24.4697723209061;-19.3556476248724;-19.4789208433369;-19.6286034524852;-19.6064509866264;-17.8402413311513;-14.8597629790923;-13.1817627558041;-13.6025835991385;-14.8307837914269;-15.6662531615374;-15.5762468955153;-13.5387728776015;-11.8855164455524;-9.72582758498719;-9.57289430599032;-11.2776267604743;-14.9149460662669;-17.8960545368489;-16.9949404873393;-18.1929654629252;-19.0441299621193;-20.1505916199589;-15.3713800500158;-13.1237601507178;-12.4093711614594;-13.8148828815822;-12.6508632338311;-11.1739152007607;-13.0943998931407;-13.5930155145531;-12.5410147121772;-9.18920405531030;-7.82720553491565;-7.44769637519876;-4.91459921491754;-5.33050927209704;-8.07982649223127;-8.93310960630722;-10.3545787578441;-7.86424548628141;-2.85596223503415;-0.453187566517243;-1.64947864320809;-4.74544704034043;-6.60923338527396;-5.00994264649252;-2.86813970724861;-5.12667201345717;-6.43612650822679;-8.14896894280300;-4.97650905832065;-5.49619318314899;-8.75294708038668;-9.00923464698408;-8.87467660905824;-6.46630134866488;-4.71103695911890;-4.14506722982863;-1.69016641891148;0.893749516723389;0.856536518787687;-1.39471454343560;-0.649049471476776;2.60244852026142;3.77245207544521;4.06985990675165;4.18166870110790;8.56890707377573;7.02887113614223;8.71718179901737;10.1328757764076;11.9154855713737;14.0503705632403;15.3258196514543;16.1303608063997;17.4645502594211;16.4676512908069;17.1011526080154;16.7265887765988;19.3218582831910;22.0861964664983;19.7723763395056;17.1055795814539;18.3475415697775;14.9243318019196;11.5980562674953;7.34416166496691;3.99776873340296;1.77984957007186;-1.10715939559062;-1.65767054483823;-1.77445697181937;-3.94186802055648;-7.05548254576237;-7.09985071218591;-9.54000103030060;-8.87081589092297;-9.95661934896272;-15.4409670020921;-16.4316516795977;-11.5028570729915;6.93016273892604;36.6810050525640;85.1756358635804;152.219809620659;225.118860058531;283.456142749410;293.676338736788;255.803897290619;193.488111396940;136.155619093458;89.2444626021443;51.0221440680659;19.4796648421826;-5.96375217349186;-21.3881026854406;-33.0453891597619;-40.7477691916363;-45.6157268874001;-47.6591977029066;-49.0298495898826;-48.0600755573542;-44.8152465788978;-44.3191445792400;-44.8776267014848;-41.2481512560417;-39.8093352794780;-39.3293135735043;-40.0523844889129;-37.7881015934015;-32.0592134473539;-30.5142818568416;-26.8499615682485;-23.9475258109055;-20.7505723265487;-17.0244099524102;-13.0413564970916;-8.22028223579423;-4.63524201065426;-1.15518789508496;3.16662029046625;5.40665776749889;5.44679792910840;6.94391885624933;12.5146513529773;16.8724692760996;16.6861422390776;17.2586344080208;20.4449133912830;25.2733868293328;31.8949781765064;36.0633465122689;41.0372981501717;43.9194951780475;44.7322903302440;46.8978482296069;48.5637807685115;49.5887140404256;51.4571109361159;53.7609564914856;58.7546854452314;59.9943623664923;61.1149376166260;66.5540803540391;72.1017187050640;76.2229383471016;77.5080660282830;77.5702435277502;77.3327001418219;77.1361460136312;77.4818538838621;77.7268591340732;75.9295197445531;73.1847870608006;68.1117677625459;61.1447771923414;55.6395333079135;47.1202649669539;37.1934331675363;27.7895266527621;13.9788015670747;1.23545440432481;-9.11548742554035;-17.1401629417146;-25.6777590159997;-33.2059294126620;-40.6965264801020;-45.4611434086732;-49.8762919318598;-56.6843684532251;-63.9062332792784;-68.1764270199598;-68.6851462696448;-69.6867180764222;-69.0664245974406;-67.2106838698743;-64.8603827407221;-62.6920757857612;-59.2016133340065;-55.8305437724288;-52.4835271622482;-52.7047817347992;-52.1365025530342;-49.9987925703339;-46.9259539360464;-41.1036728456750;-37.6903599284473;-37.1631846898300;-34.5768533420086;-30.0683009914212;-26.1685375416545;-25.8652229480164;-26.4445250248945;-24.4657836878064;-20.3408402936867;-17.7187462793313;-16.3637784407627;-16.9051026172564;-16.9001242586679;-17.1379458692137;-20.5308350971658;-22.7508159182043;-24.0650591113230;-21.3347677578586;-20.4189572176781;-21.5665139680115;-21.2439101638897;-19.2882995555256;-18.6242843229100;-18.2188289206248;-19.0403740324568;-19.0090126139053;-18.9057287100619;-20.2971727282180;-19.9394804497057;-20.8393301297920;-20.4536868763635;-15.7904669871220;-15.1396619144262;-12.9578022183010;-13.8952233376015;-12.5298980362237;-11.3912167606018;-11.5999725547987;-6.73288530410101;-4.36721677319916;-4.64467378399083;-8.19829525172403;-9.33343949195739;-7.35606066779848;-7.62429666047432;-9.29646673677278;-9.73844259883177;-10.4683898622322;-8.46710962565011;-9.20465552637967;-10.7751600668288;-9.52005883121306;-7.32635777938218;-4.79420534723168;-3.63418174917174;-5.35669881473065;-5.23682015234062;-1.96143902212314;1.62368034954981;1.94093635249157;4.29563548381382;2.98224126129918;4.74377376859742;5.05986967061101;2.87344183018917;2.87757871757250;3.28581931178508;3.48178427396323;5.39098695881724;6.13609103792079;3.66752782621123;4.40195712567369;2.91754364520062;4.11058030830781;8.20437738697781;12.9781217990045;16.9526721728065;17.5812054755565;16.9825771875370;18.9633228663233;18.2454443010829;17.7837356190183;17.3145554076196;17.4027049338455;17.1048792316185;14.2454832192832;9.31535348451856;5.56266093559254;3.60181646730238;1.67993722308556;0.938596385019405;-1.23888006804537;-3.10981988110654;-5.62311600655899;-5.76232324559347;-3.40576471384309;-4.90859845124870;-8.58581811949491;-13.7063839421956;-19.7198376588824;-26.7250185399655;-27.8765022148848;-22.6346196944497;-9.59335859680699;17.2558677356875;58.1683418702768;121.286903538596;197.637274765688;266.407330315979;295.036756361429;268.811714154293;207.554370951059;148.540020371060;96.3057217760421;59.0439096983305;30.5058920206010;8.11857855669414;-11.1129525055834;-27.8158469324969;-40.6951000992278;-49.6702940680887;-55.7662339598768;-59.5722953526415;-61.4025613469888;-60.1971866009179;-57.5570885855641;-53.5741849847570;-51.0909194329706;-49.7451304337605;-49.5900032394168;-50.2079480024226;-48.9896623737037;-47.5371867289774;-44.1217667549194;-39.4811617293049;-38.2103952122085;-34.6950617219867;-31.2496864637722;-26.5470399097007;-17.7741263689185;-7.97437427102595;0.790802685430445;2.42780390300195;-0.616110913450751;-3.45457384086179;-4.26843065210315;-2.30321815654987;0.255257052650825;3.75193790160773;7.35109651635051;9.82319117300774;14.9135422196767;21.4541596156031;25.5376500928062;27.5358133734105;28.1915416554553;30.6582646265299;33.0688379189265;35.0882084312087;38.9490231860147;43.4111356705543;53.3747249741721;59.9393093511379;64.4633540466449;67.7083663281381;67.9551823902014;67.5323698658750;68.9801731227222;69.8696075791981;71.5031064124699;73.8839897596025;75.5745915429920;79.7038948904976;81.4971493908238;81.3966158987379;80.1413576797612;77.1422884843587;69.7948530322872;58.3102329895313;46.5868105233908;32.8715907520341;20.4375045744584;10.7634355299817;1.97401749407781;-6.95274295088764;-14.2323415251613;-22.6828127862704;-34.8784065570783;-49.5880654614915;-62.0531096003385;-69.2344883736204;-75.5758379341800;-77.4752849836430;-78.5049926946423;-79.1088898586254;-75.8459174936862;-73.7430531630583;-71.9889708110303;-67.2221806020593;-62.3595474110506;-59.7656461566911;-56.0940751990541;-54.7332759166229;-53.9746729809537;-51.4670772417234;-46.5076825580223;-43.8725418918615;-41.9367603411340;-40.1783166292366;-36.0578843066554;-31.1333372869194;-20.6482893460092;-15.5805462894386;-19.5463692556186;-24.6762080057323;-27.6879832597196;-26.8798953343636;-26.3220507791429;-22.7866573441098;-20.8844359937596;-19.6834789989756;-19.3612303421264;-15.6435708752388;-11.3870760439187;-9.43964418298390;-10.1608415640169;-13.5822079981246;-14.8250014766705;-15.1107838438014;-15.2525338938474;-11.2763074336696;-8.46410341856863;-10.3681668619418;-13.4401990672505;-10.9154300105400;-5.89674510529051;-7.60640066117914;-10.7782276376713;-14.4893905766910;-17.4037476270167;-18.9909192135793;-18.0327735247877;-16.6642354600732;-16.4299078939090;-15.4793833543452;-14.1361505293727;-11.1779671147985;-7.16640863950024;-4.72964087934059;-5.06480920377424;-5.69818126795874;-4.89528614490115;-5.30833070499003;-5.27859454151706;-6.21779317600228;-7.75483979871358;-8.24642892685631;-9.63077473607624;-7.92647164458846;-4.67562974526366;-5.47446827453254;-5.97695485808242;-4.69252450476663;-7.24017629526567;-9.68572748844109;-12.8981812705863;-13.6146982134933;-14.3838206615663;-11.4642215976981;-6.35547764252590;-4.61495182732987;-3.35111722910929;-0.996739325905630;-1.17113464004657;0.743249715755207;7.04283025632075;10.2998586942091;7.29476036512097;4.36706464604919;4.49256264323682;6.96332368578894;9.66459541648302;12.9992724928409;17.0805319345981;15.1011507923974;15.1691477055202;13.8604951210155;13.3813904769976;15.2825214214942;17.5311669606061;18.4086064019422;16.7493057868738;14.3622168302154;11.8736363641264;11.0705042160485;7.85110527826728;3.80529372701464;-0.987865400395579;-3.22812425402159;-4.57649858429353;-8.43309378802316;-10.8333972095881;-13.0888093425416;-14.7357583701356;-13.6096474349559;-11.7897951257349;-13.0825193719555;-14.8431213538254;-17.5358943085138;-21.7273605634257;-24.7672774297423;-28.7955394546106;-28.6215581391091;-20.3048863052156;0.369980424685117;39.9305634260400;99.2442864346735;174.382906544932;250.863509026752;297.236610873807;289.744338041048;235.847922826414;168.112062084863;112.513442189675;70.1492792350446;36.4827640534123;9.57768050452029;-8.06891357034022;-22.5499837409932;-32.1379106299378;-38.9367628028406;-44.3574072567300;-49.3278869586374;-53.4213154862724;-55.9148350910663;-55.7755582651229;-54.9526010667680;-54.3332426998732;-54.1965025194965;-52.6448557364681;-49.0434863291225;-44.9774172034865;-40.7272347571905;-34.5254408574926;-28.7177980467003;-26.4086764769032;-28.9061833713618;-30.1458137114974;-26.2477725434972;-22.4757621498920;-17.2799336637687;-13.5185663218802;-11.1137890666765;-7.55757706538074;-4.48550346749237;0.0115135304624706;4.32664880355348;6.17684328129714;9.84209483045720;11.4619455532562;14.7257311893232;17.0733316916095;19.4079371492555;22.9396257263599;29.5101856108237;35.9619165779747;39.7961182551546;41.5105394117109;43.9841428576188;46.4314384850013;48.7138201192763;51.5228440024857;54.3622662815071;60.2923298132737;63.9469380803564;66.9687159919711;70.5445942624914;71.0609861328513;72.9444627667593;74.1164326764526;75.7639290690135;75.4169457064732;77.7088187084271;78.8964767935530;80.3974379455328;78.0097618426415;70.2683690545044;62.9392995577009;54.1552508647706;46.6626360514365;34.9877855958182;23.1570193696462;10.2569816236400;-3.55113255601863;-15.5152674684375;-26.4215529398165;-39.0764687942717;-47.0587576583455;-54.4237082715692;-61.6353468614075;-66.9721512999677;-72.2897819549906;-77.6712903050457;-79.7421791501962;-82.3051667961519;-84.8107262141940;-84.1373143255699;-81.6708857242261;-80.4707899328374;-78.4111238535520;-75.6349892238344;-71.7830297480213;-67.9405529236650;-63.6258042980355;-57.4753067594533;-54.0120263064964;-53.4454050091794;-51.1119988954314;-49.7876518193127;-46.4596156988774;-41.0743890699667;-37.7179523633993;-37.1024825527976;-35.2711773079590;-34.1168577081039;-32.0981385173514;-29.8182517317549;-26.3769939856862;-24.3745363814706;-26.1786314425872;-26.8470422792863;-26.2577798653325;-26.5703673238779;-26.8970037960455;-26.5107917168838;-24.0429773935704;-24.6730415682315;-22.8697582423771;-21.9697812989317;-19.3112828999304;-17.6792062155857;-17.0543468443228;-17.1174519147539;-16.9580746718340;-18.5656678009504;-18.5884595464257;-16.9349036753355;-17.1645569666845;-17.3483972725309;-15.9433530956386;-15.1295202667996;-13.0628129970737;-13.2838884673020;-16.1521756160876;-15.7250033981312;-14.8673233392008;-11.4886584814318;-10.0700119698715;-13.0215027947006;-13.4503313664362;-15.4431596392000;-16.3216391166922;-16.5914945628698;-18.3235942807949;-17.4642172647230;-16.6363870848165;-13.9557068571673;-11.3254023763276;-8.34859190838875;-6.22988274118212;-7.52040231897771;-8.16167242891702;-9.18090516251053;-7.00672125116931;-7.15150485857494;-5.46294287499536;-5.50532510587657;-7.21217661584581;-10.7853054861031;-14.0729308575857;-13.6728892638873;-13.1691338631673;-12.3085243665615;-7.44830010983150;-4.04833266386104;-5.47961227769943;-6.36841447646848;-6.20786381733290;-4.28567897894411;-1.95326878146177;0.0920366423470157;0.127250527506303;-2.84703670873061;-0.432281586266323;-1.06241577783046;-0.944966696849801;2.30584003998397;0.193524297733131;-0.798234232438056;-0.323775305262756;-0.339646397766512;3.51484608000091;8.13597754668914;8.92850475967228;9.90363502423404;12.6882600786039;14.7656903619324;14.3213847021830;10.3478143862963;9.88642806213700;12.0568450868831;12.5931167983069;11.5310262304425;9.10094462273524;7.10874321126562;4.50425292808796;3.37376316210385;1.57943240766200;-0.921875677572445;-5.48108286212623;-9.11701659084420;-11.8518051502284;-13.4184712296007;-14.2332152135537;-14.9489468571871;-16.8511773859035;-15.9822479451699;-16.1713850158855;-21.8668698104120;-24.5037726707668;-27.0793820103158;-24.4415793345452;-11.0999590570785;14.8302989034940;55.2438021335273;115.453050387039;190.790846424186;259.332534304513;289.146823664468;268.477451201950;208.426051251431;145.882224049409;95.2009910812163;54.7735866702408;21.3927182792181;-2.35091299913453;-19.7472244711413;-33.3285369298194;-42.0171020489214;-46.1354422508825;-51.5693191002957;-55.9319015963579;-58.7737960610902;-60.2781839827693;-58.8990305046689;-54.8617573736989;-51.9425680650444;-53.5766585941972;-49.8326386016397;-47.8654521208005;-47.8250868619823;-45.0110451738548;-41.3766740044544;-37.7379118571919;-31.7082082614202;-28.8939954186907;-26.3531346573366;-24.6888289730585;-22.5351118334164;-17.6041610105126;-13.4131289073042;-9.82785496265713;-5.21968939018151;-1.24986296524631;3.46487482890346;10.4376856890746;15.8353743944230;21.4020896184349;21.5968106433507;20.5354909891968;18.0223285083478;17.2201671157052;20.6842492730134;23.6170669023255;25.7003626221067;28.9225329189809;32.6461840154942;36.3359412500969;39.9119378012452;43.7594585588147;46.9407817974182;50.8582616452146;56.6536874353016;62.2551496598874;65.6016506419868;69.6218044120256;74.2397161161137;76.1619944495696;79.6141819413693;86.8094509383113;89.9434950001750;90.3192039372165;87.4956830329089;86.1557215208267;84.6028975077498;78.9947284649974;70.5663058075242;61.5970205643047;51.9387996486446;40.9559499581458;26.9297942449456;12.8288294742399;1.81929948176221;-8.04241390690101;-20.7293082488630;-33.1757267116667;-43.2585455176333;-51.1386547877194;-57.9531187096320;-62.2893063224595;-64.1121466232489;-65.0533420135182;-66.1155051011343;-65.2264197555314;-64.9102731531011;-64.8142639620232;-60.1151001532922;-57.6611599424656;-58.8111197332199;-59.3164615880518;-61.3944557342644;-59.5136767622992;-57.7200033831278;-56.8504996382314;-52.2106231228596;-48.8864943840598;-45.3661432463107;-42.9325723330352;-40.9759389553131;-38.4064857421129;-34.2987656575616;-32.8791229167258;-31.0222387296022;-28.4950413240797;-25.7739621200049;-24.3770476375609;-21.0921059468150;-19.0589783693612;-16.8143137700293;-15.5467156420214;-15.1289364644247;-15.3015956179742;-15.5751343730368;-13.2156033362403;-11.9540018238217;-10.0705315625867;-12.3987832961757;-15.8831855835387;-16.7494322143972;-14.4848608635470;-14.8496983378142;-16.8515023755702;-18.4920100677283;-16.5655823875202;-16.5643235750476;-16.3754708615966;-17.3527189720845;-16.9903069144735;-13.6810265410118;-12.1611096029336;-11.1589191920613;-8.17642196545419;-7.10231502538809;-6.16990808331779;-6.53811089923240;-5.36539646490011;-6.79060897304161;-3.29461739866012;-1.09540327400124;-1.78253225387464;-0.0741952603272765;0.885641677282844;0.836258448294177;1.90567841479345;2.63800373086510;5.48995028247982;4.92993298626789;4.44811165545001;2.35181278000468;1.64697445953121;3.61819788834391;3.54218010724622;4.99788713612572;4.46994042100628;3.55186203471694;4.36665957148085;4.63958059522362;6.86786366759753;7.06308295945119;8.78121027553924;12.5868206818725;16.2292649987320;16.7558156200942;14.9275259119906;13.2997346321243;10.5535131595591;8.98455561767993;11.3125814623720;14.1673887175109;14.0215293394951;13.3878660851920;12.3742387571660;11.1016457632388;12.4251386958015;15.1434794378965;16.4243240104919;17.6371824866319;19.4417780909019;19.6214292122602;21.8534563106945;22.4921694190440;23.0142825739209;22.4719230106259;22.0219063534470;22.6112363801846;22.6912191805947;19.5937506313415;16.5773531336813;13.2047969937900;9.75679202093330;8.63603299610658;4.69207614753131;-0.125841198446983;-2.38363736082768;-2.69590071100234;-4.88876829192533;-6.23575432813699;-7.22943090640667;-7.54033938607726;-12.2143761613934;-18.1656713169420;-23.5939005721924;-28.2368404357051;-28.9441556815830;-24.0911983867931;-9.28869692106697;23.2276977224621;71.2971029988261;138.917933210552;214.951832526762;278.350911835932;298.300248217175;266.407116205326;203.446114999110;146.866160075795;99.0638468686310;60.9999123223391;31.6029842144959;9.15852615631783;-7.39410785447725;-21.5310161697244;-31.8930853824595;-42.1933887267577;-48.0165722800706;-50.1578511332231;-54.5356886773465;-57.7667833767886;-57.6490730541360;-55.4585916200964;-52.2297765984450;-47.1039968308786;-43.2167392389976;-39.5497155555092;-36.1139601055300;-33.2186123671955;-28.6850458013776;-27.8443503796901;-23.6592449540356;-21.8083861329033;-20.0353459203148;-16.9621644531488;-13.7729982271059;-7.00540377547605;-1.80193528617332;4.02050427944583;8.56695577096272;9.49361033055165;11.2037158964635;12.3930845650060;12.8990235971772;12.6041507702971;12.6427018173311;14.9696788557262;19.5877306261354;24.2217870170411;29.9238560227198;32.7543333071386;35.1148218877468;40.5732366022470;44.6332502601026;48.3899157634059;50.0694103964694;51.3355657510033;55.4402914933885;59.5626114018009;64.6318150508823;69.2400737365163;73.1965465578329;75.8072856747264;74.4729556364570;75.0078068491344;75.4032873062692;74.7466602102513;75.9918309995722;76.8064913426397;77.5633727591396;76.5288233958017;72.0002395443773;65.7144445839923;60.4464243427133;52.4335713273840;44.4467369521107;35.4847351864348;26.7082963607363;13.5828882166876;-2.02138093719838;-14.7899278185366;-25.4475401495825;-33.7834187480428;-42.7182570623363;-50.4441530867474;-58.6732911267777;-64.1491523787311;-66.5627020506304;-70.5421107848120;-75.0700653749929;-73.7707800453245;-72.5839493548156;-73.4301905736873;-75.6047080936316;-74.9806482949769;-74.6010615656988;-71.9508717388837;-69.6642478954953;-65.3002402466525;-61.3630828631520;-56.9301212197872;-49.4363169697225;-49.3110933943508;-48.8940455892217;-46.4785741053561;-46.3081357219921;-41.8351636175250;-37.7646179757232;-32.5671995316177;-27.9419367946515;-27.6986150362070;-24.8438224115643;-22.6349116844948;-19.3044158215133;-12.4237515101673;-8.65065890480459;-9.31267687568476;-10.7086579415206;-11.7092818060005;-13.9983432946964;-12.8834309757367;-9.42036190931322;-10.2569526963912;-10.1485839827973;-7.56549507332115;-6.62243664430628;-9.21581757078639;-10.2994803627473;-11.0413713444582;-11.9319348705973;-12.8546776353489;-12.5281385375119;-12.9474888346440;-12.5886917541666;-12.1950629950155;-12.0282149296014;-11.2116166832521;-11.6602108941632;-12.1230390154589;-11.1601748061944;-9.09210842312436;-7.56347918203851;-8.82108349161496;-9.08987294202603;-8.81031860304832;-10.1149164222061;-11.1520585827522;-8.12242612075134;-8.38590360838207;-8.99149204785898;-9.60090777744638;-10.0005105103572;-9.27287607896691;-8.32551002495041;-6.27082589713215;-5.24407647169820;-5.18326192876358;-5.89689896862133;-8.14286370821103;-10.6383390026543;-10.0163098330543;-10.2297225248283;-8.91662829953450;-5.51094423288633;-1.80155000563579;1.02936885633294;1.03031142138876;0.185140713948504;1.12412690930021;-0.361003337310838;1.61578231633553;2.11894492823231;1.58208311135515;0.206386704402026;0.618356664356980;1.98108769051947;3.41637967068362;3.21768427220525;4.27249107936180;6.19287010096127;5.89428757115500;3.81104726955749;2.57631981490610;4.40789073046402;6.11346101685088;8.50821517029400;11.8365078041915;14.7741435429794;17.7027664914081;16.0155017428469;16.8556168464315;17.2312114034711;15.6356385555866;17.9081072856704;19.7135178206155;19.4686119601316;15.6693156242537;13.2302378504519;11.1159420293928;10.7995054118636;10.8698831516854;10.6448254314574;7.41351265563370;5.62290328410629;2.28920320778528;-2.57952027597732;-4.89185751053280;-3.58273387089335;-5.24818996962140;-8.26931085181000;-12.5337466154499;-13.3591333926338;-15.7814068083027;-17.5325367904201;-21.3814142915007;-24.4812454350453;-25.6341259543841;-28.7702040996271;-28.0615733873730;-15.9060915756920;11.0062038991256;58.2806775178904;126.643530826074;203.320528053428;273.117521772834;304.227670696898;279.542618653169;214.940056449876;150.503910078138;99.8157276758584;57.4619655004614;27.5161027231825;6.14503381389986;-9.87008789771149;-20.4816095704008;-32.1070173693931;-38.6225931002152;-42.4117383239899;-46.5977375011666;-52.3492358435826;-56.6526116667678;-58.7056210077979;-59.0153420335185;-59.4866529778480;-59.0074461838620;-57.7096718326217;-53.9368088525010;-50.8931692590030;-49.8880372393731;-44.9477356729571;-42.1651531043364;-40.4392303514522;-38.0254645847447;-35.4534244241535;-33.4148128084796;-29.3848254814353;-26.6993857542294;-21.4652997310898;-18.8464775198045;-14.4180263603795;-5.25879523589057;1.19989751197101;8.77073493927859;16.1689110948350;19.8594758349317;20.9931132890945;20.9472499479772;21.6398839153061;19.9052787821952;20.4036238181757;23.5990633432591;28.3598042858451;33.4260870871241;36.9835014772653;38.6725156332478;42.0705496346778;47.0330366336695;50.6074729236764;54.1744535771151;57.4567033595919;65.2637741719925;70.4344195467273;73.4536850825605;73.8525182947141;75.1735564814433;79.4418226730294;84.9962732996251;86.7938097871803;86.1297871054631;82.0193422380843;78.5064838111196;75.0493981179042;71.1000008590448;65.0723375809710;55.0180161702161;45.8845274983883;33.9130235392176;21.9254896609147;12.8608142390320;1.67285843044169;-10.8166617896355;-20.1572658604824;-29.8262619787324;-37.6690392796182;-48.3820092419816;-54.5360163229674;-58.6865425863989;-63.4705404557889;-66.6058486045027;-70.3423476797744;-73.7705843633259;-72.3285916646316;-72.5858735737985;-72.8632105853529;-73.8911787593915;-75.8133065054307;-73.5316095671684;-69.9166271630557;-63.2032146372069;-60.4270887714970;-60.4461735334891;-57.2352661245657;-54.7053803446928;-53.0246218043344;-50.4785230686911;-48.3233071903029;-44.3968493465339;-37.7253015098840;-31.1817599288574;-30.1560666662116;-29.9268618182937;-29.9231711168805;-27.2031046936307;-25.6262842663195;-23.6523399531516;-21.6802178586618;-19.4421665942596;-17.1367432446097;-17.5160384057911;-16.1481483026827;-14.8302841316201;-12.9667009430726;-12.4254626642760;-13.4105791676092;-15.1550959807117;-10.6955978107091;-8.57795526004685;-10.0406524628443;-8.42109983453897;-7.00103613280905;-8.16122116718147;-9.15758684563005;-12.6484422973137;-12.1242048276593;-10.9364252101178;-9.04247998510560;-7.42498810162230;-5.74851691790012;-3.53495034894857;-3.37561994528598;-5.47064766597616;-5.81519679759675;-6.61206822268957;-8.12897351826075;-8.04523391795237;-7.96686213005745;-8.04487201762043;-6.15373307488607;-5.80402100933225;-4.18299498908072;-3.93670904248725;-4.81210692626730;-7.34457140802653;-10.4216649812880;-12.9477247644033;-16.7223070459750;-17.3956208309191;-15.5579441446687;-15.3542038181689;-13.8181694735212;-10.3711354243931;-9.23107244460923;-9.41776493271196;-7.97695784630008;-6.04401321745022;-3.78062965487852;-1.48925043736309;-1.21289555517092;0.888380144320198;4.38321905551630;7.45145064876252;6.52545976845184;5.65897590373048;7.68713202601081;6.29660090181279;6.35355547969751;5.62647820151579;0.120977068636256;-2.20472865404227;-2.87383643227282;-2.77500475452177;-4.06280289610547;-5.44547030943355;-4.21330620471360;-3.63994332865704;-5.33651047398009;-5.89086609242474;-5.21074497079067;-5.69449765070900;-6.07229961876525;-5.28257986486330;-3.10796822179736;-0.0640733498457463;-2.19120811484788;-1.21749127308352;1.72404092746807;1.79599582933691;1.30702774629975;-0.945893230666301;0.772120074687951;4.36666379918392;4.71943121499229;3.97516978705542;4.97924493367219;4.68531515713854;5.31141516169180;5.54718850954882;5.47568243313154;5.40457786147172;4.02855572332664;5.02724581656799;6.31198877546494;1.99974405422201;-2.03496683120380;-5.16218428213667;-6.21341696961956;-8.43805878021700;-9.93125692380816;-9.85511643971756;-11.0318478416270;-12.0829836901634;-11.4214108777282;-9.71768070474011;-7.77721678075128;-6.75910827933674;-10.3922508740330;-15.5597725908448;-21.0407330409533;-22.2422137584491;-16.2483520128813;-0.719564369715853;30.3840552970962;80.1844978810519;151.927994930784;230.855663778549;290.578171799619;301.945940333077;257.954896436977;191.477598198643;132.637173620509;83.6515797600623;45.9484304392630;17.4857676757230;-1.93153292017552;-16.1480341412477;-26.3780642644414;-35.1155611899884;-38.8421358619271;-43.0550528335998;-47.8590158620939;-51.0507647122904;-53.3480860066816;-54.6393137905149;-57.7951136652980;-56.6531770528448;-55.1471319514841;-52.9235488222759;-54.7075149604457;-55.0161485548368;-50.8761594499615;-46.6339350479648;-43.0809172314655;-39.7071665045229;-38.8055032952713;-35.1329934392175;-30.2006504820907;-22.8489744755613;-15.9759155061600;-13.9717079035513;-14.3907942033491;-11.7633509998447;-10.3354333321632;-5.76461868148137;-1.62001252560029;2.34181731182944;6.64355319737699;10.1936471845213;12.9719494663075;17.0026066298024;20.7638045568231;20.7174384133754;20.7906573877146;22.6190077611310;23.7368170357672;26.2100522974476;27.0225720539884;31.7426653576773;36.3906770873432;38.5593170318259;41.7306445953314;46.3801133453112;49.5930626364502;53.5183854294991;56.8735575722481;60.8003339515006;65.2846770262545;68.4076759177473;72.3975106982231;74.1765787248615;73.2663335960867;74.9916404156386;73.2377787357289;72.4013710499419;69.9065761329708;64.6711700603040;54.2219146511730;41.9566554130393;32.3626879173601;22.6579139168182;8.76501101782832;-4.30333287092938;-15.3787370681931;-25.6552049446085;-36.7554994022159;-45.1216746372661;-50.5939791901688;-58.3866168145596;-65.4229881768337;-70.7953562054036;-76.0824549033127;-79.2583622228804;-81.4846496926985;-81.6489321182642;-79.9799663300050;-77.1059193342740;-72.9404142799298;-68.3098755869333;-63.3259013226725;-60.5811833531997;-57.0902404697011;-56.2774624447759;-53.1040128008998;-49.0877386810195;-47.4077201577436;-45.7925660084181;-41.9785573944913;-38.8926830785148;-40.5073813703569;-40.4753441982315;-39.3639020373145;-37.6859411248561;-33.6533108011795;-26.2359023546507;-20.5360747253459;-18.8754089848152;-21.2702408248423;-23.8503652102400;-23.1930682063041;-23.1219769774846;-20.1991535227154;-19.0692284559597;-19.9212596747378;-17.8268501873044;-19.5676516010164;-18.9695376067411;-18.4607847283106;-19.6126172781894;-17.3620216476613;-14.3372344792430;-13.2362698505546;-12.3881974934844;-13.2233601984287;-14.2611221872338;-15.0988647414646;-14.5928594348640;-12.5184750285588;-12.7926101475293;-12.9629124482028;-13.1465253384245;-11.7939345585100;-9.20379868494680;-11.6205055651030;-14.0631300551531;-16.4561424326932;-17.3429838175789;-15.3316342346204;-13.3444042885368;-10.6516433886145;-8.14213146265488;-6.70404685364763;-5.68478639693798;-5.67515962618786;-5.99547225237347;-3.20866796757258;-0.689527556371344;-3.26395172049905;-4.24528432860470;-4.01927336290329;-1.44447165483943;-1.48117289007659;-2.55432417403111;-2.36954328287200;-2.50944660575254;-4.97543108345904;-1.57818149659012;-1.55399279842561;-3.03656792224712;-4.20788758829403;-4.58684725551733;-4.46110943301900;-4.52266287339939;-2.89406191367278;-1.75502450605715;-1.23392681511775;-0.283406254246331;2.41333748995487;4.73407402174832;6.99535372363104;6.17644737495360;6.17145195506738;7.37966336065193;9.73100268989845;9.06278859246750;8.85334938893225;9.14217920864365;11.7384480101755;14.3593368550927;14.6296769608052;12.2995629760601;11.3352289412436;13.8928076933211;15.7638299972399;17.2619468275160;17.6770086680789;18.3492502346808;18.9001704740009;20.4440842322037;21.9042240907938;24.9753362340622;27.9684836802858;28.7072709110986;32.0367976969352;35.6588261809798;42.5163216599839;44.4908184418583;42.5280473631943;41.3279846854784;39.5305802128688;35.2178242209340;29.0779360665777;24.6766417019601;17.3622067343309;12.7126279123274;9.28230887205551;10.3661146650844;11.6358834438157;7.93112842406285;5.25178882228482;1.46980331207486;-1.71362106950020;-5.18670143188199;-9.84616523058566;-14.0874850202218;-16.4234614775877;-17.3565496665880;-14.3338286679547;0.473469468671045;31.1778377387384;82.2700507387026;151.465617065391;223.331165617605;279.437236317587;292.091288945248;255.428315399772;190.782045063945;133.232126981276;85.1592746159466;44.8846735012734;14.5328455406755;-6.59441748900594;-22.9397113311825;-35.3713328713822;-43.9710333439001;-50.4236440269588;-56.0328144817631;-61.5269500687662;-62.0968636921998;-59.6414700728355;-60.5953893221202;-57.5482462078215;-51.8975936431788;-50.3074115549994;-46.4308819652106;-42.0519338579558;-35.0524509273253;-31.9290662830944;-29.6844194705005;-29.4733512681489;-26.4895132519365;-22.6120907212020;-17.5751738293963;-13.9291717951860;-6.81852186234760;1.41493318175946;-0.313413163031991;-5.68258579805394;-6.12156305012687;-3.35476886719476;0.208151796682846;4.93400317646140;7.68757007622210;13.7989644229288;19.1688551533533;22.7621412851831;26.5369241020829;26.9571714287222;29.6408963878096;32.2479903396654;32.8096716875989;34.4011633321503;36.9396560271107;39.5413125116605;43.9120366452590;46.6965778778331;54.0458204235561;60.9863181119665;62.0415977158374;62.4192851447170;66.5279652200605;71.8065134761546;77.3579212557052;82.1990185572172;82.0074689211225;80.7270017772438;78.9846294771549;77.3454187299165;78.0540110081706;78.4718451804343;77.2487278908555;73.6983256831307;66.0299776040157;58.5110956197350;49.5924867594909;35.8089398642580;19.4016416639939;6.67835736074234;-5.00403688376535;-16.5944420122895;-26.8024449728563;-34.5824184493396;-42.7306760266501;-52.2126455257825;-60.2404581453516;-65.4624380965655;-69.2618930435541;-73.1125722388267;-73.6986560712194;-73.3247406217935;-75.0478037308774;-77.3420184199234;-77.2939300481167;-76.6075209464330;-74.1092035783994;-71.7577058871284;-68.6428647949063;-64.8271930056273;-57.4094917643604;-51.4026940244569;-51.3496603088972;-49.9844018185499;-47.1849112503983;-44.5721599998868;-43.1429285553281;-43.0260342588331;-41.9718180593648;-41.5515302545458;-37.7441246727463;-33.1377299347317;-29.5804295086020;-26.1932988899054;-26.0558405677495;-25.7297674897596;-23.6706541358817;-20.9525496717000;-16.7607963135635;-14.0745070447328;-12.5732571357604;-14.7697270654231;-15.3278910524319;-15.6150665469109;-13.7355392565756;-14.8591987437904;-14.3360361156451;-13.0418275348700;-10.1712380168456;-5.86722469453247;-6.55405639994406;-9.79420188849927;-12.1786586462947;-11.6416473573564;-10.2170869500723;-11.5168083656613;-13.8468391895984;-13.3625525080975;-11.5124060910025;-10.5891559293046;-10.7441122633422;-10.9196216540275;-9.45830797820828;-7.18724465644701;-5.67145925483758;-3.25676570051565;-3.12976957263774;-2.53142991216644;-2.50578134815178;-1.34512166846809;1.92173253591832;0.246220134738036;-5.10998085007097;-5.47861435872016;-4.23619694410889;-4.53390009207532;-5.41413129561609;-6.17451679983926;-4.79438458319539;-4.71711406037703;-7.40497435324158;-7.66220816444266;-6.35606436236554;-4.71602696722552;-2.39413757571516;-0.420529459428515;2.91759771653142;4.78232647559831;5.25342380014211;6.72546530423896;6.80597900782773;8.02487301814740;8.03685772437766;7.77666778128786;6.91613734247932;7.04557118693220;7.08728468530818;9.59819524530125;9.92522211783229;8.01044786498756;4.58549371169427;-1.97395504517171;-5.46222080231063;-3.98245795864408;-3.76302320234221;-2.69794771643441;-0.151091663575601;2.75408918784735;7.10441867276365;9.34038452817137;13.2590154965958;14.1571120605901;14.8003222647165;17.4801523881425;21.0877385121684;21.7189482544704;21.7682771533998;21.6250920814081;19.9291396867325;22.0287882277762;21.5442498516227;19.3872138228805;14.7860260902283;10.4066923347028;6.06114818939579;1.91215171494063;-1.11469384174515;-3.53109954360287;-7.56336704844519;-7.72168027578551;-7.38976591818027;-9.33536419972148;-10.8390997348483;-10.1937500615261;-8.12102214192411;-8.83337059326141;-12.9380303175693;-19.5077628540873;-22.1733619740740;-19.3380087059988;-8.65319065782343;13.7291447504676;51.8948676941182;115.088013470127;190.467823210501;263.794527462760;303.134836724968;285.958025124952;227.410075745862;163.774650499515;109.382303620070;66.6765814345035;31.6994813806790;7.45533971132658;-11.9885320421640;-22.8068112072135;-29.2037764333702;-38.6003637676482;-45.4813292377035;-51.9647738855200;-56.0885812803864;-56.7396122322951;-59.1455222469435;-58.2360432093747;-55.5165265588045;-52.2136546685775;-50.1239163417612;-49.7946129952121;-48.4816518123157;-42.9835912377010;-37.3907229452480;-33.9610354864757;-29.7352584619276;-27.5997060146732;-25.9253348776413;-25.1448734419812;-22.3191978964407;-18.7016522641316;-11.0249547972223;-4.03885723625773;-6.12202641612802;-7.23040266361431;-5.70901072567953;-2.92696375879072;3.84174086821880;8.61334627349685;9.73886737049567;11.5540955477999;14.4348323326944;16.8000680881041;20.8722559614299;25.5636538284718;27.4291760391494;32.4080172784108;35.9911094261704;38.5124069847249;44.8696709665132;49.4702945495367;52.3661673766415;53.7892951377646;55.2986509261193;58.9593289997408;62.7946696162431;65.1892696584708;68.7273994618134;72.4894352490122;77.6646958628545;82.6496992947344;83.2918005231462;82.2136262355861;79.6384344157554;78.0110171125380;74.6827632241315;69.9936754199300;64.3162852028804;60.0658976344782;53.7818728613652;45.4954582440446;36.5007336754932;23.7612126547448;11.3440217234157;0.351382358586954;-11.6115605106334;-22.9881540498415;-33.1753171010735;-42.2585319425122;-48.3482977647396;-51.0321599824936;-53.5580935156857;-59.7389462395946;-65.7083007096193;-69.3213563217727;-70.5055660365440;-73.3457905785325;-74.0774764295442;-74.1356988453009;-75.1363089238495;-73.5938380119985;-71.5836306663821;-67.1534233672345;-59.6002493745495;-52.7209159022383;-48.2072125602997;-46.9698235532255;-45.8637551379102;-43.4007742700415;-40.6641904635769;-35.3528729767120;-31.7081603440451;-29.7688997641962;-26.1122701462555;-24.8391185736362;-24.4132090198363;-23.5602052209150;-22.4743835038034;-20.0722316257526;-19.1282042966775;-19.4014139718174;-19.2969604869701;-19.2747381489322;-20.2078918126132;-21.7669587379320;-22.1055280400614;-20.5609264115714;-19.1114502753411;-17.7319038250539;-15.6515763189506;-15.5553567811444;-16.7787507089584;-16.8238106855494;-18.2470358599763;-16.6756765342327;-16.2853839420554;-15.0918799700601;-12.3052075049236;-13.3026847650110;-15.7544232454141;-16.9085228210307;-15.3521340204812;-13.6991118173877;-15.2029569126455;-12.7725296036129;-14.4142301250395;-14.8074119958069;-15.6511732017206;-15.4440299419122;-13.4704393270626;-12.7055414588714;-14.3467834048969;-14.7722060232736;-13.8627315389557;-11.0386842619867;-10.2431655398142;-10.5300059715926;-12.1538092993027;-11.6941706848437;-10.9817948577584;-10.3125408914929;-10.4488685165006;-13.3832968119206;-14.0789634400801;-14.0434813118298;-13.5859204123984;-11.0089865220304;-8.26131990607104;-5.55643551758505;-6.68580064304697;-6.69666359708237;-6.06353256946852;-7.02576168707274;-6.62551045066257;-2.45523462359765;-1.70034130271531;0.827073266666818;1.06806380276462;2.24996083615976;3.44403547300058;3.03124636707393;4.22459883371738;4.18525402356209;2.43289369622910;2.61960987131845;1.62798725971717;3.92142507442496;4.17998529008296;3.86606705287154;5.39138764863652;7.02565115889905;5.32361809537175;2.89829006735065;1.38988034990661;5.67300187608785;6.40606869790425;4.44753428480958;4.07093005955250;3.58782436545925;6.99406216631199;10.1453125663933;12.3457893145094;16.4737154108816;18.2049320897352;19.6478873741884;22.0468338769237;21.2454951828813;23.3364565858254;25.3460694813855;21.8602350885230;16.0367536292739;12.7882422172152;11.8310845993027;8.90756408666250;6.27821542870947;2.54236574139102;-2.04123057404078;-6.19679065274121;-6.74883475914751;-10.6902544451226;-11.9403968612385;-11.3585133067098;-12.2063372665121;-12.9589319515738;-12.5435296466362;-11.2903877498113;-14.7499604660210;-15.4227234501275;-18.8755943933092;-20.8772788686708;-16.8132079986010;2.87907138035274;37.5583579279231;92.5056854111555;164.439517656797;240.822923365569;295.116942683012;301.253797154140;254.994344733245;188.267483659814;130.098873657999;81.4589074225414;45.2332301812227;14.9662366598125;-3.17069472587975;-18.7920797711600;-32.6574563434138;-42.9201516428798;-46.7261312084104;-50.4767355812183;-53.2239845294345;-54.1153376667327;-54.7307480654515;-51.8829316554948;-50.5613628529726;-47.9532427820611;-46.3930939413392;-41.7646974260271;-38.1251183778536;-37.6739838375337;-35.8651435983026;-35.0878092175474;-32.6014496446357;-30.5942014499952;-31.8165309479468;-29.2218727864249;-27.3554500551932;-22.1489098606613;-16.0091313063249;-12.7665200647885;-9.78253555568273;-10.0981403871210;-8.86200678847253;-5.28933793943794;-1.19855477092751;5.49336950096728;9.84096363233262;15.0296858579541;19.3409196156416;20.6003925471137;25.3291312078859;33.7733921351400;38.2417869279454;36.6243615053822;35.8121615042293;37.8751157115402;37.6866722613590;36.1650265658427;39.7636227719230;43.3957923003894;46.9982298422951;50.3616114162125;54.0890009629227;61.1315571034773;65.7196698750340;67.6074682775404;69.5318125895399;72.8436369910949;76.7640863190386;76.3426696433428;75.5746747746036;74.9031420579822;77.8769651685092;78.1632903939099;71.5256933993711;63.9164110148610;58.3112885720302;50.7081268600518;39.8500661170632;24.1146236912069;9.98295611215760;-2.73124270124446;-13.3547725093077;-22.1433840601262;-32.8067783415292;-44.4591204997283;-51.7395612209655;-57.1063660255656;-61.2801936209295;-65.1945421582343;-69.2072627002775;-71.5342756008463;-74.7840846123602;-74.7535983871469;-73.7865709263310;-71.8752010676477;-67.9388410834499;-64.3016075174281;-62.6983452176174;-60.1109552527279;-54.0729178049544;-48.8230570083951;-43.3524795333680;-43.2154652802782;-44.4688582223304;-44.5975316295560;-42.9416446290839;-41.9686619193509;-40.2827349409817;-36.3996872321892;-34.2175508983997;-30.4727126588742;-30.3532561665437;-31.5488963859557;-30.0002266762308;-29.3661249325842;-25.8214253239969;-26.4748096967427;-23.3422657492114;-19.3664758427269;-17.5362415813780;-15.8490665967774;-16.3673199020627;-14.2008822490310;-12.6927487922154;-14.5038762150014;-13.3691598615561;-12.3893149810746;-14.1120492896379;-14.6693157709319;-14.4321763996433;-13.1039911981509;-13.6308577752557;-14.4140851331974;-14.5730700467497;-12.5362300670846;-9.68927394378796;-8.92651313630999;-10.7882258206685;-13.0542354064790;-13.8254416672835;-14.2854303418186;-10.3243054537445;-10.1300377698746;-11.5311933957503;-8.91778222768755;-9.01455093071275;-8.67169645860001;-6.77218028291540;-8.72885357013935;-9.49626075318037;-11.6122618821747;-10.4809585602693;-10.6908031704173;-8.07374934027388;-2.34936836847660;-0.368989165857314;-3.99541658709221;-7.46647455783825;-12.4462455948386;-13.0748544080391;-12.5296730412919;-10.9892621055786;-8.52385181998132;-6.17819034227077;-2.90357109606072;-0.765673311908311;-2.26202020898542;-2.91085415195071;-5.55701270606961;-5.33949100710158;-5.83744820527645;-5.85017439970010;-5.40577754381889;-2.03803333931013;1.18345229891953;0.382168963017981;-1.84124061688500;-1.78970688779130;0.162452080557751;1.16970718298237;-0.185371488911595;-2.89434777205946;-4.46037206990484;-8.07730812458156;-8.62218754383234;-8.39963869276938;-8.61503685558551;-7.85834897969630;-7.01892606948421;-2.41514277995834;3.15669752099836;5.20355793912928;4.35940013444072;0.962256961127718;-0.437257115230736;-0.897547095244888;0.216690675251240;5.30780560126526;9.00405699305877;10.9537340075516;13.6357472503384;14.9462222273008;15.1346423893196;15.8273260914370;17.2152560887982;18.0064500876001;16.9586400352772;16.3674236943128;13.0605330203776;8.75057020594268;5.92888993500875;3.18391070348079;0.103672019414427;-4.03746041465077;-8.51248332857308;-11.3008954771065;-14.1199945770203;-15.5590039931069;-14.2985433525539;-10.5162651411002;-5.95382176806608;-10.9196611826902;-16.0188213149579;-20.6855961336334;-28.5649838687202;-34.3752502418184;-34.3672943020197;-25.5091697090103;-0.123934550613682;39.3988459279275;103.836393716910;180.786091556344;251.474468859965;283.216638529719;258.984117268678;198.210052581023;137.547258724446;86.7535110829777;44.8742917248629;13.1039099036635;-8.70594368325255;-26.1383974422589;-42.0619607672988;-52.6631753845023;-55.4357930760441;-56.0454416450532;-60.5217711199610;-66.4920508892483;-67.5005228482096;-68.5621169556528;-67.7585827081420;-65.6429260446197;-62.9664310925413;-59.9920196557582;-59.9516410973464;-57.5691243665177;-53.4303110666346;-50.1635733730036;-46.3279397853221;-42.8140253795134;-37.8188830906216;-35.3008535371815;-30.4883984652726;-27.0482086539073;-21.5954615660698;-16.0291084489838;-12.7623210396095;-8.87940076604141;-3.73030819820572;-1.25699678476765;1.89726630312801;7.65414587403064;8.27638329703849;5.31393518479548;5.54857067487843;6.73068299948463;10.6711910738161;14.0256332921652;17.1959398461280;22.7664212308308;27.7773645369743;34.5817001750817;40.0662708597716;43.4476741200541;47.3456717350596;50.1102060732144;53.4004830448953;55.6638821491190;58.4214801229805;64.7415116991115;71.6123748899128;75.7797451979220;75.8766208788093;78.1671758830394;83.4603313792457;85.2627573488554;84.3430958378559;80.3421171720338;82.2335014945546;80.4353764913093;73.0753055144631;66.3860510925619;58.2071522293892;47.5858977094306;38.3058921014481;27.2531403181564;17.5233829100298;6.14687553349507;-3.44525403190263;-10.3373333816160;-18.2281553649615;-28.4660770956320;-38.4874459884182;-47.3628171028148;-51.6726879071233;-54.1401789480835;-56.9730082062420;-58.0492887742690;-58.9839652168081;-57.9677967614390;-56.5144708908326;-58.5445297742033;-60.1626418376948;-59.6165304019344;-59.0900607427153;-57.4540636041889;-56.3241263126542;-53.4111524832041;-49.9374449361285;-48.7338778119284;-46.7506251531648;-44.4266352692256;-39.7499467610697;-35.9859117432291;-34.7963939672471;-32.2861280444027;-30.5021888857682;-30.1022775988686;-28.0381320289499;-27.4575863060399;-26.6575584391166;-23.4335960811766;-18.2127447122127;-16.6363505031680;-20.2080486225877;-22.0093324554239;-23.3459797627197;-21.6329584703336;-22.2425301087353;-21.2415881318930;-21.9689745073622;-20.7177741521892;-16.9453842069508;-15.6140472646731;-16.6850708242697;-17.2741856511053;-17.7404508885174;-12.6460508858905;-8.07401004615784;-9.94216725629263;-12.4732108077028;-14.4527352703877;-15.5402705604630;-15.0522995520785;-13.3539753501770;-12.6431065908573;-9.29186709858270;-8.53921482783315;-9.45004288316626;-11.0378316635021;-11.3377715986353;-10.4937040355384;-10.0521559049916;-7.73188266977729;-7.58996300846765;-7.89025046747249;-6.28292923586078;-5.02160733270406;-5.49564042641761;-4.24441934009010;-5.23038596850999;-3.44051837124512;-3.89166990122203;-3.05143134577071;-3.07610338106374;-5.10909766691516;-5.40835705656325;-4.64569207383388;-3.33002610237995;-3.41556074892359;-4.73063880460179;-2.17320927660048;-0.460203294754791;-1.01366710756000;0.134711146103130;-2.29577973129642;-1.95609237131532;1.92700848904158;2.63102611755912;2.90552456478200;3.63734997111124;1.89392252980456;-0.239522027835143;-1.35185456712547;1.05791269943955;4.65252281868999;7.21422787021217;5.58409850197982;2.94766763726650;3.72800112562656;5.81459157063924;7.32810675266926;8.34351842308468;10.3916416501921;12.6516533931863;14.8412671491302;15.4674984799832;19.4637790215672;22.9917369406907;20.3511583531098;19.8846989691007;20.3057093552782;20.8321034132674;19.7668585218216;17.8827324383710;14.7974547011494;13.2240874311925;10.4069503650374;7.46989665605946;4.90596496273481;3.36912027674009;2.04374518770858;-1.46559533476473;-2.79938042525854;-5.07169444264165;-4.50787011910702;-2.90695821616105;-2.75725709153408;-5.42111476210024;-12.5884955782207;-17.7393741274506;-18.3238134777031;-15.1090000309047;-3.47247227737339;21.6309197420205;66.1850139911808;130.159443414172;201.752774269403;267.983886470842;297.032132267335;273.427324246862;214.433161882555;157.844512692030;111.153624065662;68.4893048099523;32.3244204128494;6.18274803587133;-10.3569466586704;-19.6669796681313;-25.3163530427599;-31.8811220119331;-37.0190508299521;-42.4419900610172;-48.3328623612128;-52.5402265695796;-50.2342443632588;-48.2044813155624;-44.5362822911594;-41.5401546754883;-39.8509898582143;-35.8022536343176;-30.3723613453881;-27.2042098322201;-25.4221129750703;-24.0526066698957;-21.2794186460728;-17.2067262936468;-14.9113279816671;-13.0847953649900;-10.7545068394896;-6.49276165686095;-1.00962569868268;-0.427819425386142;1.18570288591614;8.43869867145836;12.6275122904257;12.8865444253505;10.4807269604710;13.3457259819184;14.0197698376967;15.3890077161978;18.0886135063881;20.2041780451873;22.8452660528456;23.8855234499336;25.9632833199389;28.8733809756056;31.8368650287539;36.4581404399768;40.8941431681534;43.4881734943287;47.3732830944129;52.5934673337668;55.5400887018340;59.3383852238661;60.5208290173133;64.4757187095306;67.5470466490061;71.1691234291765;75.0648938223186;76.3577877968469;78.1169217770481;77.4331911330642;76.0038101944938;74.7768898611415;69.6417638826460;66.2033419900747;63.9401911303073;58.2199203560090;48.1875693822013;38.6977764559768;26.1865513041013;17.4202197359977;6.14980189897333;-5.69117926944758;-15.2165285537477;-21.5849981847509;-27.3569636805542;-35.6259355266769;-44.8211797677288;-52.9471649399372;-59.2290442453609;-63.2661231309490;-63.8764282620659;-64.5563686868865;-64.0567777415823;-62.2750946887580;-61.9384709524983;-58.3321160388015;-55.1413262506664;-54.0522365636419;-53.8640649630151;-53.6707496945952;-52.7559925863340;-50.0890371910303;-49.1771374410736;-45.4935457753766;-42.2388590348956;-42.9068912080573;-39.1652499428182;-35.9636308574863;-32.4597290685266;-31.3791877263761;-33.4632169128661;-31.6573997812136;-28.4387176902166;-26.6693074587410;-26.3996632039579;-28.1227510160597;-25.9910566651131;-23.7096201843830;-24.1660881253415;-24.1693277915221;-25.0867916973160;-23.4501313963230;-23.3584296526967;-22.6299501457648;-21.3935115594576;-18.7287879431500;-18.0963874101854;-16.4500669658870;-18.2038172832341;-17.6305954103348;-15.9424333838017;-13.1145749555915;-13.0570101416267;-15.4267954518977;-17.1759259189959;-18.8544832048339;-19.3107530665140;-19.1156122910552;-17.7929066106890;-17.4901505739094;-15.8600064815802;-14.8005795959573;-13.6441420674591;-12.2895732801739;-8.79523565520510;-5.57908944217285;0.0104047918475599;2.27641000740243;-1.43618350201074;-5.50326754029535;-9.12869467647244;-11.4907487100567;-10.9047745925976;-7.80148402784207;-4.70504340749652;-3.51598046238376;-5.08409409039029;-7.61350974872639;-5.93447372872703;-4.81795022733675;-2.41926309320416;-1.49457690627228;-1.58527844899814;0.203080102197502;-0.154457097664900;0.782026715012495;1.70146483317020;1.82126620846259;2.50829573096934;3.64246957270133;6.08866633952381;9.72658084992923;12.8309427535545;12.7425365881069;12.3406701675177;10.3025238466552;7.38949595102748;6.17103420274925;6.23794300567271;10.0215534512299;13.8014607338704;16.0937543811205;16.6134878171394;16.7620992675009;15.7233269094338;15.4074145516938;15.7033908386116;16.9431415357256;18.3229883442302;16.0557521567121;12.8238262205170;11.1360484000324;8.23688909246540;5.11754922495998;1.71999368754857;3.51650790924705;4.41721134115981;0.256043319525957;-6.74418990818627;-12.6971356172079;-15.2979150682327;-14.5083976080851;-15.5785265469971;-17.0913240105375;-18.2801640907778;-23.2668887526286;-25.8170305822722;-18.3757643796257;3.56142355841312;39.8047694502615;96.6904968063518;171.239651737162;250.167108736316;301.444696519330;298.645346772320;247.884095831941;183.545902301763;130.312243155913;83.7952516170376;46.4379347221002;18.9040434425601;1.14471354038302;-14.8869203792511;-25.6023227091618;-37.3195512348666;-46.7130036598417;-50.8618068237603;-53.7776640794728;-55.3831253200243;-53.1583478265746;-51.2774856259519;-48.8972221813386;-49.3190240639488;-50.1385978041147;-49.0783266819311;-47.2456330091809;-44.4102324693009;-40.3145465464630;-34.5438094906414;-28.2657908287281;-23.0820225977073;-21.0404424065553;-19.8657849297375;-15.8935218184950;-14.2441530807038;-9.74405130738751;-6.58350072493963;-3.66357708226087;-1.60455098735133;2.66265043818403;5.43473042356059;8.13491676166375;11.3109305329618;14.8301958119132;19.1712557699809;21.5885431070726;26.3186543053945;28.3248922175555;29.8475104108097;31.4442113869325;33.7119845084189;37.5032785726745;42.3214321917622;46.4577626143867;49.1841499576179;53.2163466063016;58.7561705068232;62.2747831399791;67.2844915978773;69.9417460064299;71.3440862317130;72.8571083125878;77.3442252292423;78.3219306270494;81.4982855559789;82.4772833225201;82.6014398143651;85.9185076627947;87.2090914645800;85.6699598618448;80.7973995761490;73.6118009820560;62.9837521607543;51.5560101828594;39.3703707489455;27.9803648381354;17.1669422843902;4.74163994640016;-8.81130094613212;-20.1113285086044;-28.3714090906343;-39.0998959979139;-46.8056120954525;-53.5321004451010;-61.3761134644412;-66.4476065783024;-69.2708495209222;-70.2899930226456;-68.8273982919606;-69.9691272162481;-70.0522603624934;-67.6076940172430;-66.7330284594768;-64.8503622819372;-61.6752398491811;-59.2157755429316;-57.0385702977809;-56.4287910156519;-53.5450543374193;-50.1162679614917;-46.3098568629066;-43.1121645484749;-41.6714282915090;-39.4674374177373;-36.4413802564885;-34.5527176063391;-33.3335639218448;-30.9107046624546;-28.6807050522504;-23.4485041066339;-22.3043348571279;-21.7058282249016;-23.1643226254335;-24.3088968035993;-25.9884742804181;-27.4354183654625;-24.5487370002102;-21.5076876240338;-20.6407897538566;-20.7916264929721;-18.3258508319706;-20.3237917330538;-19.8299776717148;-18.6867603237670;-18.8999693671548;-19.2591836844564;-18.9194443833368;-16.2805366494260;-14.5739841289192;-17.5657422548345;-19.7177602013016;-19.2438255023005;-18.1631716559329;-17.0672551641165;-16.4920073240619;-15.0441214106361;-16.2207929408594;-15.6148677407509;-15.3228816958974;-18.5434655481250;-16.9363587452094;-15.9745787596318;-15.6079315931482;-13.6089369732499;-13.3183497283054;-11.8233828398586;-12.1987690787469;-10.4133675853752;-10.1029997680558;-11.1689904928573;-10.7083019567961;-9.29812099412268;-8.02996578926236;-6.22125138762647;-7.61270433144244;-8.97852665461128;-9.79373544710283;-10.2876542478683;-9.48140662928323;-8.13081926953319;-5.45667283367614;-3.35077929991087;-0.652520598902168;1.79756894523675;-0.907616551180178;-5.22219585710037;-6.30846529693665;-7.64456722234462;-6.52300616157991;-3.41948591434220;-1.04362573176811;-1.55852586044737;-1.69196303462075;0.483377183212990;2.96100975742877;5.88057544844114;2.63172598770367;0.0490410990238054;1.30373861806607;1.64722153436930;4.52711976677112;7.78338238492935;9.25774166028100;11.0514469046556;12.7305214059896;16.9647879599149;19.4030950509360;17.9500059611048;14.6540434982396;12.0351989666012;13.4498147743773;14.4521972987397;16.4593785296251;12.2325164817461;6.02791137642937;2.03387598793181;-2.20740688183341;-5.22128236835373;-8.72516927813727;-6.42577763235582;-5.29793168326003;-8.65231313674831;-10.4244193595081;-13.8006459791807;-12.9651194398484;-10.1441855164705;-12.1025906449252;-16.6568155620478;-23.0661821861515;-28.6479536579353;-28.3619537421897;-23.0813501459220;-7.53187612395363;21.0336232694490;69.6052858774279;140.348127949105;218.934373838604;282.780720099394;298.704723466838;260.635237805201;195.307773816041;138.686767867303;92.8594066099729;52.9587365664823;21.9213486642094;-0.117124266769911;-17.2605071844650;-29.0356831270987;-37.4830609728682;-44.2532594667375;-50.9578606461756;-52.4992114068051;-53.5784384320936;-56.3830481645184;-59.5209490308008;-60.1298088056253;-55.4591562989773;-48.9445907689977;-48.4382522316601;-49.5106319769139;-46.9909070749924;-39.7536391015109;-36.9066823900145;-34.3760219662997;-34.0513315582374;-31.8011794580477;-30.1429005446465;-29.4312638975288;-25.8943171917936;-19.3229133103708;-14.2598332105521;-10.2325412162452;-7.36883848232553;-4.81700552601195;-1.96597299642124;0.855216144066304;5.02598720096578;10.3282197346646;15.8694026887690;17.7577022747218;21.4259193940520;27.1532913215075;30.1337813606579;32.2327178271667;35.7170925586271;36.7898696202369;37.4637413177725;41.4114222207136;46.1252825859956;51.7684873112561;55.6234102860135;59.4129546210667;62.7363833020568;67.2253027624383;68.7215351547475;72.0738304228890;74.4648181908411;77.8815822012483;81.3348140675298;83.6849590617428;86.6226690406764;88.5690975548145;88.5364958798467;89.9297225318775;85.9261774862761;78.7689033087025;70.9079717669061;64.0746791784951;55.4306289809215;41.8001966487925;25.4638229047902;11.5184607651311;-0.341128483839163;-10.9710290182972;-21.2640716106127;-32.0311216194854;-41.9336067673746;-49.6858700180076;-57.6270435962431;-63.1611973782171;-66.5041932403964;-70.5789926005876;-72.1909194937990;-73.1520205831736;-72.1835463584669;-71.1873743566755;-69.0261517693977;-67.1374836110622;-67.1704553758841;-61.7792734183380;-53.6483108636040;-49.4620149925038;-49.5987327750757;-49.7625359653788;-50.6112332737700;-52.6123638875167;-48.6781223499722;-46.1172990160890;-41.8293250381048;-38.4404912856661;-36.3136808989135;-34.9201960868002;-33.8118100936497;-29.9962441011632;-25.6613027665493;-23.0986223700082;-21.3924534676419;-21.5258539659945;-21.7127489577126;-22.6228073083130;-22.8031886926261;-18.6258683144264;-16.2918050459575;-14.9735754417905;-13.1688468490239;-12.4140562563723;-13.2301829515940;-13.5548675365619;-14.7145181143293;-17.4494592922066;-19.1391043422171;-20.6742030197029;-20.9349409361359;-18.4680308175729;-18.2156732597172;-18.8265485438307;-19.3178351477339;-18.2745886327944;-16.8555766721580;-13.9523777097628;-13.6958339981811;-13.5399609156544;-13.8789546982393;-13.1475347068570;-12.5839446119645;-9.05668497070628;-6.34301132151753;-4.40868367421794;-5.18636968317355;-6.69027176332099;-4.71151517011983;-6.70109710477699;-8.91320195790042;-10.2233814642100;-9.69695935079551;-8.76431753827537;-7.90012772868195;-8.07526864661600;-8.54974659670813;-9.53597340401029;-8.90194337058647;-8.60338613478977;-6.12722138639405;-3.36148915206850;-0.225339911712931;4.14806727972324;7.77102729794815;9.45897729414131;9.27109396687259;8.88877426958473;8.76054820748188;10.2048116400593;11.9977458415857;12.5885673957674;9.99698616679341;5.46440907022147;-0.259623846048490;-3.25490866143000;-2.91520514427411;-2.97989273346490;-3.90445862645629;-4.75429168555109;-4.63409026324756;-4.04654925539587;-3.78353406969886;-2.25781216447339;-1.69990960761866;-1.61917159182674;-2.25217865668950;-0.278023151308237;1.44813296923482;1.80265096939307;0.696056988899222;-0.550530258440317;0.649220520148309;2.50690729217481;3.94298904237030;5.51300907177031;4.79805291432853;3.22867810432660;3.97472996890280;5.91035979878684;5.96867375417890;9.75160511659614;13.1463105881352;16.0248842704319;16.0832001645046;15.5702520170297;14.3869387574034;11.9961685348665;12.5940471044781;11.9215921151264;12.3785067796228;6.35242709660347;0.414643113187657;-5.39244490631325;-8.97502402383461;-9.07796767604859;-11.2026140132923;-13.5501736643065;-13.4608855074076;-12.6022916681475;-13.4915185931145;-17.4582700376548;-21.0109054364035;-22.8812557377492;-23.7500418784171;-25.5686286911749;-24.6580492616211;-11.7544443715784;16.2465913901980;65.5249592052418;133.474203855622;211.408656240841;277.787745631440;301.017380735700;268.758139808928;202.417256682849;141.625931487775;90.5569099218829;48.9775118943670;18.5101971886809;-0.885969999422263;-15.7959770377168;-26.6282304312281;-34.8141990087826;-44.7666827472145;-51.4553133427559;-57.4720508165752;-61.5653133623626;-63.6476408602767;-63.5098852782854;-60.8567961476734;-59.9407422208377;-58.7778403914562;-55.2005764590865;-53.3087241719487;-48.8539157220747;-43.5952598796700;-40.4301110157884;-40.7086889534523;-39.1116303219456;-33.9776224199233;-29.7560145969423;-25.6954132725622;-23.7762074549839;-20.8312487204038;-17.5997453191720;-14.1416547116631;-9.39615294062220;-6.55974930724409;-2.07002579429394;1.03435505146440;3.87106765276572;7.44358061945737;9.79534654786263;10.7018844484578;11.8392148921442;11.2854211394531;11.1493515545329;15.6445301916736;17.6858234030787;17.9632317329372;19.9256592288837;24.6128807026338;30.5290845220103;35.8305433037551;42.5584224773319;47.9584641090523;48.8827053111341;52.2424242571270;55.6781539738478;57.8290170493454;60.4148620672936;64.4031371200085;66.9938194165902;71.9197682536368;74.5751112335239;72.2682757275644;68.1030608008951;66.4205156716625;65.6635933085660;63.3000613494280;58.7510987162742;50.7644485068040;39.3936043525762;29.4963676552396;19.3590543491416;10.4441227621890;-0.574517956153981;-10.7605541153378;-21.2748886544799;-30.9426755925496;-37.8915689363221;-45.3049116180217;-52.9867534524498;-60.3247444082183;-62.7094478254388;-68.0953355351387;-72.8982869943676;-74.9931402906058;-76.3351976640486;-76.4810145855601;-78.1348808984607;-78.7377480461732;-76.0987335523691;-71.9525617894475;-67.4180577629174;-64.8649357715957;-62.5451745682956;-60.6583675469841;-55.1002187473888;-51.1070981434687;-45.3982566051988;-41.7444498032974;-40.1864130359759;-40.1594623923104;-39.6623113210574;-36.1376890610455;-33.8669794742587;-30.5123713355852;-26.6244602440918;-21.4529676498046;-21.3323318187418;-24.9370367286841;-26.8864332430220;-25.5494855326554;-24.8448270411767;-24.3956397243138;-21.9918559345736;-20.5509256988096;-21.4141505303209;-23.8714314519493;-23.1228616324050;-20.0744612645454;-18.0008172227255;-18.4768541598635;-15.6360745477827;-15.7229680744783;-15.2796627606942;-15.8502321022603;-17.0669267992673;-19.1879669333164;-17.9297188977507;-15.7324467092880;-18.7969361411858;-17.7829715361736;-15.8068478131795;-17.1658745235174;-17.1226869906194;-17.5028563497856;-15.9008390223015;-14.5726900220631;-12.5367534908216;-11.1446382384696;-11.4720123619587;-9.77270957074040;-7.43923773453260;-7.60483609286853;-7.98473869274412;-7.17667043103631;-7.52356483826994;-5.76686715481330;-5.29075821835303;-4.96245066285575;-3.67104391468372;-5.04061780074083;-4.98742898182081;-5.80458793136479;-7.00252028135385;-8.55139336963276;-8.63206999994533;-7.38208177507124;-6.28030964259933;-5.53187538031609;-5.63060150105598;-4.39170417772867;-3.76784257180681;-2.56968164997618;-2.41400846024170;-2.92461107644224;-1.52603993831658;1.85832073081575;0.916963803595922;-1.50853297306157;1.71246410186674;2.84174611345111;2.95098433333967;6.65752144046350;6.17475024773728;8.51612634978149;10.2085083609930;6.26628153957011;1.91135477245580;-2.30164272533131;-4.09168848677004;-5.16288541846072;-4.07776796075957;-2.46814652541284;0.0649473989962011;4.74824393337427;8.42915597123025;10.1903790092281;9.07904182234245;11.2936851982256;17.6012824215555;24.3218790317887;26.1778090470626;24.4556522089566;20.3704873995310;18.6066261878187;17.9510636002007;19.2661963782453;18.1402085523525;13.6996383815348;11.2336038336291;7.99907293622186;2.62433842152863;-0.950999369394131;-4.13182108659244;-6.12171391489239;-8.67008037347568;-10.7718965802373;-11.3289068029327;-7.63505639007853;-9.05056292275311;-14.2822202239741;-17.9030255575716;-22.4192419024176;-26.2823815299652;-27.3696569216505;-20.8323637025528;-0.0569521168438544;35.0874823172932;88.6592161591264;160.295071183745;235.181207109226;285.550735810656;283.446192044418;234.761435040098;172.664286097923;120.541019103711;75.1117689514833;39.4498458909414;11.4528962780514;-7.60578050631962;-23.2951048201998;-34.2323311835302;-43.0905129907476;-48.0288045908183;-52.0158841911813;-56.9090324815709;-58.2700950305539;-55.8075112207645;-54.2644700923719;-51.2874844538477;-48.9963189350300;-46.4331980837128;-40.4055578586638;-39.1710659757087;-37.9898239481428;-37.8846480355742;-34.2878012787977;-30.3321328925231;-28.7963768121796;-25.5238840221592;-20.6085029156151;-14.4530904744828;-8.05913758402096;-6.57515209183237;-5.80616084604125;-5.24060322462472;-3.20147954134444;-2.38243207389526;-0.110805519483671;2.88981191217920;6.62494499479785;10.6265385855645;16.5545767420491;20.2008733297555;19.0890482768926;21.6306321695082;24.0293585805234;25.6166454555745;26.0891582838893;26.3566244486463;31.6967956462399;36.9246799052249;43.2071014029165;48.0902426091632;51.8516251034857;59.0072160416895;61.3167513997139;66.0414143935493;67.6243800435722;71.7400284270754;77.4080369191413;82.0323003708561;84.9570500471329;84.2949118364281;82.7133975855180;85.9631070473322;88.7103649336995;85.1672441025185;76.0335305143221;68.9974554563323;60.9403871010750;53.6233412084370;43.3639056200893;32.2286024752685;20.4246005021540;6.68596917465007;-1.58885980247675;-10.1329854523865;-19.4918085240946;-29.9161392822513;-36.6306065626775;-42.4207429030199;-49.5655846211784;-54.7909777559168;-59.0668305216345;-62.2822700231443;-65.5949759342310;-65.9523571438204;-63.9924917676274;-65.4615246930768;-66.8908217259306;-69.2233716792964;-68.3888145801008;-65.8815092865819;-63.3308640779900;-60.2132416406745;-57.0478558232541;-52.8526477453058;-46.7271000207274;-40.2188449188906;-37.9470654132165;-36.6451294584461;-35.8244803098006;-33.7292038500075;-27.8953896739374;-22.7920241581782;-24.5931936791535;-25.3747671544775;-24.5247571771113;-21.3746958206554;-21.0709722020400;-22.3577611309468;-22.3812896826141;-19.6624707052932;-15.9247161066422;-15.8000908393235;-18.1236004285491;-19.6005666347589;-18.2490247830131;-17.7804631480942;-16.5174234846744;-14.7795731855479;-15.7349220960046;-13.2673403557157;-11.3148672374426;-7.04750562541449;-5.53059163843442;-3.57174639833150;0.604937190506016;-0.698357944728774;-1.32263891031541;-1.76322713691573;-4.98342604136417;-9.85204080628703;-13.8827616421221;-13.9964279181311;-15.2568391510889;-14.6574258610396;-13.3352584111250;-12.0442227960826;-9.31596386598190;-7.17024169555361;-3.61979780181189;-3.89760733831527;-1.64473367574476;2.01435283754459;3.92972748738962;2.33806084353076;-0.604105926417047;0.155822839025724;0.0848951842744180;-0.355403430812908;2.77899717263894;2.56318393932540;5.18638793109524;5.17278914736531;2.79501867324951;-0.912140649320204;-1.76889898310440;0.292972529463660;-4.29005961483591;-4.47168284502798;-5.54792823772630;-5.70876141038560;-5.23131996921957;-6.21303632049227;-4.16512977008465;-3.90078269994265;-1.65001835086494;3.59433715831956;6.90077656793523;10.9950070603687;12.2585606727099;16.2374208905127;17.5519101516971;14.0349612291739;16.2043850798157;16.4503690904481;17.8958075761304;18.9491803810433;19.2561344116938;18.7921002132008;17.6604480459537;16.4376939942768;12.8921586115893;8.97283414858987;7.13804994655817;4.78997943210194;4.59078288055713;1.38700729952344;-1.43860955815204;-5.02854731070644;-5.89383168683451;-7.76039693693610;-8.97756446883711;-7.86674814377308;-8.42496802216328;-6.84219538107163;-8.02968820755586;-9.58319896171269;-12.4558022468501;-18.8210351557260;-19.9877784284717;-15.3495723353331;1.74845315622269;37.1780329660464;87.9210527752661;157.253700963844;230.018688609248;285.041442949096;288.733489443007;239.880409335416;174.627821923962;117.196537035484;69.9399177736761;31.8248771082543;4.13283329867743;-14.0834313867898;-29.4244976001999;-37.7239616448778;-44.2259261433698;-45.5987041944177;-47.0482378772514;-50.9615766661364;-52.8434408269966;-51.6338508891024;-48.2918274528089;-47.9460330864025;-46.8025182737825;-46.2182370192727;-47.6077207264259;-44.7464178395964;-42.4699429471536;-38.9269548014996;-35.1298951156166;-33.0792193702335;-28.8540947043539;-25.0037709483493;-22.9509652664489;-18.8408339156886;-16.0236953039566;-13.0890575919335;-9.47883712637977;-4.95144834904541;-1.24164814575307;1.33046097831410;3.90710514494927;8.24961350461430;14.1697124991088;19.0769369169936;22.1577842356512;22.5367219471750;24.2174026229700;27.5961187810134;29.3565562986562;31.3243151534491;32.7367164115195;36.8865520279887;39.8051704039412;40.9177244864053;44.1221103006640;46.7640196808156;51.3061965675824;57.7110492022969;59.7196644095512;62.3356168222105;66.2095734957811;71.0586289135103;77.2877976490792;83.3614602432227;86.4048277368749;85.1124556315806;85.7490121290244;84.0963512372994;84.5523139203831;82.5409505220125;77.2401824566096;69.6427970801912;60.0517391621692;49.3494327856405;36.9703291875720;26.0616843808333;14.9729656752541;5.58277750812118;-4.32680135763633;-15.7649980412450;-25.7886912340207;-36.8790592743183;-47.3266348481180;-53.8262773995239;-58.8022596865786;-63.6565020118589;-68.0588759206617;-70.3072564728861;-70.8984282597363;-71.5383483563032;-72.1932866111247;-70.9486174991625;-65.6237279559621;-63.0050119830882;-63.0980915579138;-65.0007922359708;-62.5797142210412;-59.8507153046045;-57.8195558962591;-54.2556353680446;-50.8099388477152;-44.8986178315975;-41.7232633316159;-35.0788244899553;-28.4324683395080;-27.9402012963484;-27.8116987549889;-26.8094485194207;-27.7020347977893;-25.2638420536405;-22.4496048772571;-21.3930456079959;-21.7229437820660;-22.5714588927926;-21.4600379168224;-20.6363090448151;-16.3115625426304;-12.1648346464178;-11.4285573074238;-9.95680203557492;-10.5709902727263;-11.9603583968488;-12.8438880716542;-13.1651432763313;-12.9495003559683;-13.5316948456147;-14.9549665760229;-14.7987506095133;-12.9201646670999;-13.9638769837018;-15.4104369174691;-14.5230529533484;-10.1803444230957;-7.34514073360998;-7.87843077158477;-11.6256445101199;-12.1985771954462;-13.1147297107670;-11.9132107595311;-9.56725029263093;-9.88199749489763;-9.07094538006765;-10.6536853772741;-9.30342230607212;-7.45982504590321;-7.78401432405455;-5.55165357904055;-6.03995264434413;-6.83749002426323;-5.99482269240219;-4.52878242260782;-5.17623878041885;-7.10021908073066;-6.09888885892771;-5.64034857901923;-3.83320628733449;-2.39965136660107;-0.0214835402423958;1.23725110436631;0.487614903971949;-1.33606758376498;-1.88758672327880;-1.71860564410563;-2.16323265364362;-2.75246522535444;-2.19552959770756;-3.02141109069482;-2.65314959059082;-1.13485772115971;2.21422634610457;3.11008524338153;2.16126068451167;1.60219781304770;0.548874523995789;2.84729941722620;6.03789824716284;6.56259724875884;6.88308259401935;9.24734309466673;11.2889414575290;12.5466119898533;17.1498319391952;17.4696886667331;19.7934931896731;20.1544273100828;20.3462787600353;22.0496483087643;22.2333641133509;19.8346405784743;15.3221537358096;18.0331324408155;20.0889929462769;16.8130215786967;13.6323281457207;9.62360200542958;9.74693235045118;6.89972036948891;2.50908560561563;-0.581602837551880;-2.81595047796197;-3.30610918557521;-5.25634766916046;-7.44318650586444;-10.8838095281825;-11.4140853430116;-10.3091169321229;-8.80210146667455;-6.98106562627742;-9.28701490594666;-14.3592115915349;-19.3975340048363;-18.6888769705323;-13.3900933191661;-3.48220022401241;22.0076785186831;59.5737496939023;120.391809003964;196.048830174173;267.685102353580;302.239615658623;280.566246673517;221.139074021265;156.300999720960;101.179675718492;58.1209481576470;26.2363325926874;3.53717245978724;-14.2007711427955;-25.8535557532262;-33.8767789353828;-36.4344521893042;-43.2807396293247;-53.4643998114826;-58.2567345273463;-59.5777082457389;-58.1858225415071;-54.8582797670960;-51.0297323800903;-50.0552847036919;-53.2489444984871;-55.1056614861882;-54.6073447790623;-52.6170451585471;-50.0533612974978;-44.2231509908727;-40.6653823068552;-36.3210806367170;-33.3263544348048;-30.3183053716679;-25.4601119879280;-23.7299271614185;-19.0793024461358;-13.1818036791859;-8.56491982479467;-2.74690024055937;0.124222087777997;4.06697604947897;8.33634744562099;13.7027430417301;19.1740820322575;19.8970131055114;20.5744833884123;24.4025823354724;26.1375899391463;26.3503422167930;27.4184088229135;29.5137471655907;31.4452174427560;33.1362084882146;36.4833775928014;40.1450545180086;42.4067124506137;47.5415335750368;51.9825866075085;56.7351224009966;60.4205488858812;66.0828255019144;72.9737188178438;78.0083260099265;83.2552631099826;89.9209849739859;93.0656017820190;91.5647968366011;85.0262833921064;84.2741741412756;83.1333117735775;81.1423046013605;72.3598862784364;60.8678308176091;49.1274221627140;37.4158496714741;24.6759012746613;12.4767646186685;1.80433334458778;-9.99224124922043;-20.7826743176442;-32.9557043801629;-39.4395503588628;-46.9898991024068;-54.0091920478960;-57.7768523206690;-60.9366948311397;-60.2945255663533;-57.8304556311642;-51.0811409120275;-47.6879693312328;-54.6164026987846;-59.9782192120389;-63.3379424219148;-69.3276714287171;-73.2882454544978;-73.8974663124211;-72.6928766006670;-69.0516664716779;-66.4793367609771;-62.3053167824554;-56.1115165061290;-51.3308666291572;-46.3593937478236;-43.5053948243218;-38.5348663948188;-34.1851421090691;-30.3938931888209;-24.2622920417102;-18.6731489512989;-14.9498643174238;-15.3704487195530;-13.9887089758628;-19.1074729001818;-22.6862777713997;-24.0283756712452;-20.2582532958930;-16.7762958068510;-16.3244627085279;-16.6686273432959;-20.1659085389910;-24.6359969173135;-25.0021914225555;-24.1443272616382;-23.6267194650007;-20.4047245687974;-19.0428440651883;-17.0900866949767;-16.4167698366285;-15.3571992417329;-13.9162766602937;-9.82055344254372;-6.97552618253813;-9.86262875512739;-11.4384395461405;-13.9987422218939;-12.3196135103464;-11.6775795404865;-11.9022196808363;-12.0395351762592;-13.0613042402262;-12.8177637167040;-12.9898395396118;-13.1831277335297;-12.5246769851044;-16.6993030698753;-18.2379937554605;-16.4653292423806;-15.7473478893583;-15.0224555942553;-12.6681093339596;-11.6787790130007;-7.40346818901977;-2.02442195592966;-0.474919163780466;-4.67155932521324;-5.07398645370508;-5.20193611421862;-7.41122094398853;-11.0029675251711;-10.2515690472728;-7.27538952557288;-4.64547738050439;-5.57396030708159;-8.48581955671748;-9.64223663362999;-9.43073626247036;-5.63510890221482;-0.588654436644701;2.98229473967920;1.08417097075259;1.07738314892346;2.08490717231923;2.35190959991834;4.73942143543684;5.09506223632749;6.48038405673743;6.77135802017430;8.07535758879526;7.08616600235628;5.95530954300504;5.03400467180764;3.49102515079603;2.29617533336746;3.52416035556983;7.69097876508132;5.84365060798457;3.69704259742124;-0.447703535772496;-2.75819214200554;-2.09451424263010;-4.13855805236651;-3.52885742008344;-0.712781229124134;4.37167026183007;7.53322249998258;8.92361024701845;11.6339913846744;12.5016799581097;11.6058984594160;11.6026515279844;12.6103362394594;13.9960284439630;15.2876781793969;14.4267459705047;15.5127948946928;17.5575594068218;17.6059018565740;16.9690308340624;13.2664823000504;9.16357487046919;1.98990779466867;-2.67609860477690;-5.33551214254751;-6.91689115526347;-7.86415709025859;-10.6740452916036;-11.3509540577709;-10.2625353712693;-8.71640251405807;-7.72204247999959;-10.3241064083612;-11.1243102291083;-15.9103030357778;-23.2739875456985;-25.5301872763841;-20.4631453343032;1.85851998381933;39.9769031081772;100.585913943669;180.112045999991;256.475610258085;302.721614946020;296.058784711477;242.889537747903;176.269833089652;118.598833308994;69.2153459280722;32.6803754407381;6.58386536291087;-13.0540615723492;-24.8793490944999;-34.5746547499970;-39.9342093816276;-43.2981224972999;-47.1063700637757;-49.4888260971054;-54.1694784993848;-56.6637765343483;-55.5048135282340;-53.8386727729625;-51.2442305013256;-50.8060891002445;-53.6826497271376;-51.4247074349452;-48.0031514467155;-46.2299005916114;-44.2193484710156;-40.7828807231594;-37.6362611262002;-30.7321518078054;-28.1551340651898;-26.1940948034576;-25.3888648095173;-23.7073152126415;-21.0495428222423;-18.6369217182628;-17.3240798355862;-13.9222441220720;-8.78891298645718;-2.00157908552277;7.75612877674424;13.0449584212157;18.9544441611097;17.6758278681738;13.6208988290713;14.0640063172635;17.1275535428865;22.7871573274337;24.5361025960679;25.1948248284975;26.2886263198810;29.0868975151046;32.8606338143155;37.5420986631282;42.5186996148101;44.0835478034876;50.8566399176095;57.1613871207846;62.7635080080666;66.7060042501148;67.9327377023379;70.4812943271497;70.6963813948491;72.5528970470574;74.6019665386121;76.5033099495275;78.7262502439389;78.9182914446294;77.8839266069647;74.9459835978953;64.7347541374673;50.1647672199620;36.9753192013269;24.2472420139737;13.9685357931936;3.07723840073584;-6.94670892459312;-17.2029438383540;-28.3202889073339;-39.3890728315375;-46.4949162800649;-54.4176202470751;-60.5081089417462;-62.2348506173487;-63.7690861506597;-63.2867454109868;-67.6589506093126;-71.6096577086251;-75.6190884501027;-76.1698953495151;-77.2925833544351;-74.0745967819479;-65.9513149920543;-60.6567878977202;-61.1046702872977;-59.9219814288087;-59.5989849617572;-59.4721165196805;-57.3791342546132;-56.7353283309854;-54.4482984225060;-50.2001079048349;-45.3421167246390;-39.8446928589085;-36.3024932962777;-33.2764067557169;-28.0507891750939;-23.7307978641236;-22.1462860812342;-18.6310023563254;-18.4041296564804;-20.2377754098143;-20.6269451085372;-22.8609625770035;-25.6592740844925;-24.7372726743018;-21.5878443418584;-21.9628249857406;-23.3155054298416;-24.9430773256342;-21.8276493224804;-20.0785146039900;-19.8188280933419;-17.5821945471754;-17.2897515530175;-16.3662920216309;-16.3555680677410;-17.5686669436670;-18.8378408543775;-17.8084157022993;-15.8546528108506;-15.3720564360087;-17.1403954620464;-17.6353024237232;-18.3858710433964;-14.1683862210366;-9.38644200211547;-11.6538639516446;-15.1513802402832;-15.0888069339580;-14.6017774030423;-13.2880966397526;-15.4755588612331;-14.5580416021222;-13.7275326910981;-10.1319788481059;-8.90220988745264;-10.6776538903270;-10.1787163719984;-9.57633570642595;-7.80127390306591;-7.35307312756605;-5.58442420892071;-5.03179572827281;-1.21708986711486;1.85515441768879;0.657391427811385;-1.33527957690494;-4.15280607816747;-4.56467240670365;-2.31524415460790;-2.16243172245868;-2.51909908333092;-1.76971317229885;-1.53291148890021;-3.13638806111786;-2.77731968012050;-0.0787150311629466;1.59750166838938;0.989394951387266;0.319502901581848;0.837187554333885;0.834122076602796;0.702755005976407;-2.58269059505387;-0.922551233318364;0.131441225270193;1.17204031419563;2.83024813860410;4.85792928090121;5.15219048119006;4.51657564729574;5.13917047645166;6.26296209972111;8.01448644603236;8.97178632105350;10.2561484086181;10.1531205927650;10.9350199352603;11.7568920409547;13.2725236603630;11.0660737993841;10.9018865995297;11.9871695324608;14.4514516086322;19.0974551073710;20.1065142232435;18.5088336352619;18.1518441796677;20.6948134841942;19.1551205009111;17.7884155229373;15.2964481956320;12.2409560222086;6.63353387996244;1.79134535163220;-0.644664365715257;-3.08805068549473;-4.91228880952246;-5.14875442672568;-4.96194035772840;-6.17346167642025;-9.13359598015857;-12.6827506474922;-13.4802725862850;-16.4552706085799;-17.3374474991882;-19.5198724603713;-21.0618124488989;-23.4132820112760;-17.4229707685675;4.45338845632962;39.1216553004600;93.1849257000988;164.545800626089;240.817908713957;290.960416178239;289.210256298752;235.574709062074;172.118959889943;118.565172548473;74.1551036555693;39.0669555170491;13.6036546417981;-7.29675841357557;-24.3621123208004;-34.0151388410120;-42.3298020526553;-47.9013456209006;-51.7083140688678;-55.7785856154184;-57.4059868118255;-58.1676619670257;-55.5348183161387;-53.3454697328226;-51.8460358641508;-50.6144622134158;-48.4364784042419;-44.7625453171424;-44.0844311907257;-37.7694865561700;-31.0176448189684;-29.9686183749025;-29.0875416405705;-24.3760597625400;-19.9198985779408;-19.4729744145969;-17.8483233859677;-16.8470915413399;-13.7839536857561;-10.7968345826814;-7.46719818228074;-4.90334198569415;-2.38084386643458;1.32433962689516;4.31381190379520;8.72340787819654;11.7448575015481;13.7481356640568;17.8108688612392;22.1848147336132;26.5334498579909;29.2194853025068;33.8095186750500;36.7992678943221;43.3514368958713;46.3941701883342;46.3693207857715;48.4183793899347;53.8384761370857;59.4662836074113;63.5544656140558;64.9197824087384;67.6607075212735;70.8057478533129;72.3497594336372;72.4877426627166;72.9429835175309;73.7999856648550;75.6761064458965;77.5695736881187;79.2049285212700;79.4233413644445;76.1153944167928;70.3038266365203;63.0062054336295;55.9072164353364;46.8742859861076;38.1661247276462;24.7636687800154;10.0437626906425;-1.78619851656761;-12.1427708567157;-21.0490475547866;-29.0097825210660;-36.9612844467944;-45.4874771855596;-49.8658539038429;-53.3739837600129;-57.0591374844324;-60.9715360699657;-64.2224478486030;-65.6003089492476;-66.4760999579709;-66.4528738995121;-64.3291814958066;-62.1748575179617;-61.2710788764660;-58.5614498466156;-54.8643635064972;-52.7886625316154;-49.9693124668293;-47.3323073913613;-38.5083774388266;-34.1101326635690;-34.9198087562566;-36.1953997895563;-34.5162372196560;-32.9551041461311;-31.0267246566573;-28.7841861007086;-25.6826114206541;-23.0261477422475;-23.8962725808684;-24.7818445609690;-23.7683800972631;-20.2789869102856;-17.6243165427067;-16.2151137699156;-14.0171984604852;-12.8019639183123;-13.7960586900944;-14.4198916379003;-11.9010912981298;-9.67872364226166;-6.99737530953834;-6.37271327880631;-8.65091686981767;-7.35438699240227;-5.69925084636435;-3.47595031741452;-5.66625319518583;-9.34025199061558;-8.12844858660992;-6.46540465923660;-5.16950520764573;-7.03523621018303;-8.35095082502335;-11.2270732951959;-8.48879385786037;-4.81675418778657;-5.65319831662718;-5.53028626609948;-6.95875676812582;-6.70416846004997;-6.14974936541370;-7.03047228414682;-5.42092741966757;-3.99374217613870;-4.46219850956738;-8.66902715022090;-9.87135679465292;-9.67443902584820;-9.20682249401044;-7.46281034929513;-5.24486226075944;-2.17262014900677;-1.05815322091497;1.47297110305154;2.40159486903823;0.850907000021033;-2.63469464634397;-5.12377391267639;-6.21283696615663;-4.88666959199806;-3.94791556268092;-0.505346397500273;-0.990137033124327;-0.761073556488436;-1.86397154199867;-0.111422685443065;1.74205110901025;2.51364465525895;1.62583656235562;1.29547547455913;-1.07466350730786;-0.762373800154027;-1.50207976235514;-0.186268790987199;4.29607531133119;12.1866245741900;15.9420512669618;11.9849101770948;5.53112011213263;0.0816519961596108;-4.30967609633117;-6.59155179471312;-7.88314050530842;-10.2468951111511;-8.82835049745939;-5.14232220118011;0.00981360151857918;3.96398103520811;8.57390278173881;10.6110382582048;12.7993853864844;13.5395254145066;13.0105075620396;12.1826363858710;10.9541221318800;10.2901168431316;8.75040940652339;8.95610209822033;7.02640601113784;5.97821454530490;6.60970131823231;7.50864436797493;9.88112323719989;3.69483221302941;-5.43914709307112;-14.5622563270668;-16.4978229724022;-16.9924547291744;-17.9373161090990;-16.7174249094597;-15.0827269902815;-13.3455047092170;-14.8374838001261;-16.5964678675146;-19.7333176369858;-22.4218170975327;-24.1903231280355;-20.0966833365791;-1.33415395750357;31.7840094528743;86.6447373658414;156.374579459858;233.036073367350;291.741788064661;301.084449870245;258.333913170356;191.390634717125;133.219674600170;84.9412085555711;45.9236959262796;14.1954724438919;-7.94765435266623;-24.4849456641555;-35.8175698246979;-43.7061206168820;-50.0202765959373;-54.9625224309713;-56.9731387435617;-56.0569901300691;-53.8662918487137;-54.9523434816268;-51.6655213905880;-47.6301700051226;-43.8278232036012;-42.7164645654595;-40.1778247232956;-38.4100130364498;-35.5867575333642;-34.2850213083828;-33.1400385801488;-28.8209230609028;-25.0334702051740;-21.8939100443387;-19.5719407933169;-18.1204773923963;-13.4750844576674;-11.5190171462174;-10.9414459372839;-8.65947907526315;-1.93056053304541;4.32156225166122;8.16940934094176;13.1499746041220;14.6154736015878;14.6755143345789;14.6647120426399;17.2155424046655;20.6063648901238;24.1927978810583;26.1121414945222;29.1848674371112;33.6903914132282;38.5890602876612;44.2204730950277;47.7886175689486;49.6980983289045;53.4772492419663;57.3216271118223;62.2116810421041;67.6444158066253;74.0469282877290;78.6223009289363;83.6746630796426;87.2750194116815;86.7156873377111;85.1308434701236;84.6271279388138;83.7234456239403;81.8916831523854;81.3652753275745;75.5789582062813;69.7805474675327;62.2581403979016;53.1850813070328;41.9238606887718;30.9732508533187;20.7252711003177;11.3131782515881;2.34031630061450;-9.13659781437780;-20.0140336309735;-29.6754289017983;-41.4628294998473;-53.0599806935006;-57.5858135178571;-62.7210165127844;-68.5883568926475;-72.7951737933860;-75.1428028175752;-74.1189393080049;-73.3534435419299;-72.0825596752819;-70.5726803469606;-71.6188089904147;-72.5212841965287;-73.8259086645690;-72.1159876089325;-70.1451871720297;-65.7130365516981;-61.0730919569119;-55.8833945623235;-50.7046036033824;-47.8259709422698;-46.1023842914893;-45.4110327770322;-39.6857624771931;-38.3670187027370;-34.0386726627532;-32.3805066786186;-31.9208816142948;-30.1103916933051;-25.9760673113670;-24.4641629214126;-23.7593535617274;-23.9025528374005;-23.1682137724758;-25.1284507840382;-20.9896071892158;-16.8429584702746;-17.2711289596321;-18.5238006657305;-21.7112538601919;-20.0998530416714;-19.4868092505743;-18.1556484641083;-18.8172226605546;-17.8839643418405;-15.1949838543847;-16.1850678470487;-15.2077887596257;-14.7489992277836;-13.4146999950315;-13.4221316750217;-11.3680373112591;-12.2284045463788;-14.2511581607199;-14.2729141636212;-13.7041825396868;-9.26130233607755;-5.09207564704783;-4.32559447127640;-7.74548895939554;-8.79877692138446;-9.26579317999709;-7.42986673084734;-5.05446710497431;-4.62276077483608;-2.90148070765553;-4.30020052687866;-1.26112263180666;-2.36310514874902;-2.09737362052540;-1.12469113130492;-1.33737420368919;-1.64869629522305;-1.51265361922945;-1.82693956419047;-1.54257286724317;-1.46766687833140;0.0928679883722298;2.98450881532175;3.98817830768666;2.31692574265136;1.75959389816583;0.0411705273738641;-1.35530381478694;-2.54221780044155;-2.41392996604423;-2.41851839076960;-4.41453740256936;-5.31803584176797;-4.18814190743139;-3.45681427561140;-4.15403742708680;-5.40792642795443;-2.99140313426753;0.594378585909190;3.64790887726532;4.45493976372233;1.41072327247503;0.273368193634586;-0.829285376482692;-2.07845919739086;-3.86301944930690;-4.65467371716524;-1.04126527631787;-1.56483037583815;-1.65854679348942;-4.16008042646591;-3.38015001721037;0.808377001605587;3.14623328369536;2.09851309207096;-0.966926969530250;-0.347612663308031;-0.932862173541875;0.0132815005558139;0.871409407109093;1.04537812216187;1.35709002812269;1.16965344003090;3.44320855248619;6.54692769362332;8.77709759313606;16.3411589879609;19.7975525232580;20.0037719413095;17.7505330439028;14.7813532877988;15.0150776355484;13.2455326116523;8.52197432426629;3.23167615640644;2.23483635646993;0.524780358565888;-1.78741765095887;-4.06217570123617;-6.29780349703459;-6.74855451717126;-6.00614986391784;-5.81840447580452;-5.06920802195051;-7.28606444453180;-10.6100174378259;-16.1229074559481;-19.3544402377835;-20.8721146303902;-16.1352828016545;0.987070863178921;30.5159602539482;79.5155516442069;148.634876845838;225.040638606660;286.980142863727;305.244877887637;268.741295797454;205.120436234652;142.767179107605;93.4285459362717;52.0464988239580;22.5707223549511;-0.876139411789787;-16.6569921043870;-26.3365615716547;-35.1757030804795;-40.9984786561459;-45.5041619537853;-45.2860993188863;-47.3980858821590;-51.4583716779627;-53.3888102315775;-49.3687709879114;-48.6193699574217;-51.9998060709793;-54.1956826667900;-53.2634861431941;-48.8966608545347;-44.4382856514326;-41.4608774213797;-37.9272399166664;-35.6528583966730;-36.8187590377122;-34.6633155732467;-30.9962870945678;-25.7473550801566;-20.7205651459918;-13.4180601857323;-10.6517012316863;-8.74892918366131;-6.95554204041167;-4.98545713105693;2.36845801458048;6.23303615981500;9.80427074074682;11.1641273545238;16.5018087904220;20.3276492488530;21.9055337953523;22.0139431297374;25.3852183124331;25.3474533198133;25.1690292273693;28.9933959045587;32.9730620046215;38.0590251815652;42.7871367844826;48.8680039925399;50.0973074215078;53.3748285149510;56.9683186679422;60.5454152629209;65.2912536210659;69.5979462873479;73.1178764861903;77.1383570369666;79.6946046046334;83.0350009725048;87.0222349011424;88.1526781525506;86.8419186619176;84.3897636169407;82.2904414668034;74.8123539745807;67.3528207300084;55.4092399172884;39.0345257804478;22.9981998473927;10.6706784274612;-1.62460780404880;-12.8867152380536;-22.4760467275040;-32.9236679104884;-42.5120442565487;-50.3282512986484;-57.8529233425608;-60.0877007556754;-65.1642288413111;-69.3627720755761;-73.1461624769927;-74.2697720359732;-74.3984189388361;-72.9211269155139;-71.8344342186153;-71.5279895766236;-68.1736064445668;-61.2181636055086;-54.9045261397837;-53.4340204264397;-55.6822839312972;-59.2113116754515;-58.5872531020415;-56.9958986151680;-53.7190282112403;-50.8573085708403;-46.6600155479760;-42.8849049409937;-40.1381626498144;-36.5517082344528;-34.5019946261286;-31.4835391336549;-29.9412045802375;-29.2178910425122;-27.0375093015131;-26.2392178574873;-25.7655284264176;-24.6738344822527;-23.2422967524410;-20.1812836890722;-15.4063078026089;-11.8675353165809;-7.34962530022636;-6.48360454474808;-11.5730451061332;-14.7563248822651;-16.6309873617628;-18.5614364299943;-16.6922492826658;-14.7163449799995;-14.6909380617920;-12.7774884828032;-13.0389767776259;-13.2116451808778;-13.6596594309033;-15.3681821608593;-12.4408020618376;-12.5909880069106;-14.5566513616070;-14.5603172899067;-16.7841118325082;-17.5812536766074;-17.2857046676764;-14.9744570671899;-10.1462724984151;-7.63834743766668;-8.30483613166148;-7.44806999300891;-9.76759207346389;-10.1329869096787;-10.0216539306857;-8.57268859518934;-7.19070227658699;-5.44025303564658;-2.09338307830341;-0.664500539902900;0.530087071713736;-0.00608829305785202;0.486566288216742;1.16602254198892;1.83854744864089;2.62428630563077;4.08582081073636;5.20670443043170;6.78074357123257;5.76509347476747;5.05837002954285;4.48075969799013;2.01441195539062;2.31461142352034;2.73000987489366;2.71000496554646;-2.43239822254830;-4.17226285775984;-3.03126463638536;-3.66802110991175;-2.82215121840589;-2.91617859453235;-1.03532723160846;0.524210833156083;1.24028015007195;-1.98210614107095;-0.818463966293133;-0.479483565820396;0.618526175560477;1.58202756914648;2.91780415346245;2.77423946301296;1.28804768575021;0.487022617367340;-1.38267821385508;1.29573179383971;0.418252409822690;1.85868245054847;3.42077662687100;4.92669081002646;6.76056644404056;7.93422194842466;6.26966155248520;5.02662144100865;4.98386269155244;4.87718636338526;7.37383978689150;9.44122826367610;12.1193396756074;14.1461882765556;15.7700666549328;16.5565179002167;15.4984317189090;15.2083985247981;12.6327068461111;9.71865085348552;8.43644741464084;6.69251234271865;4.19652461531884;3.05044829692400;1.79795602183309;1.58506305110524;-1.74144105048359;-4.47186815957928;-2.85359721320902;-4.86377381574972;-5.99523703816650;-7.50456009219832;-9.17504210595795;-11.5231493549714;-14.5686836905846;-17.1854055501786;-22.7979951623838;-26.9423083519175;-27.3690365757832;-22.0421716041968;-7.97240617633507;20.0629334890745;69.1246237729262;137.499682843307;215.522960277137;282.590250430222;304.179598547869;269.313592070304;204.489183169910;142.405039268022;91.2608935464741;49.9520740215911;18.6012328821551;-6.20523038106988;-22.1214059939503;-34.4075180413457;-43.7008181171588;-49.3491697815279;-53.2762516038153;-54.1514751268450;-52.2791693932321;-48.3752394245797;-47.9841805600766;-53.1021889241615;-54.4449579339152;-54.9053768706376;-54.5093298983295;-51.8979119791114;-49.2797112049932;-49.4251756781845;-47.9632306966445;-46.3302099692396;-44.2938625256319;-40.7329180540752;-37.7114459257938;-34.2933503529211;-32.1255342235040;-28.5980099383149;-24.8323371433229;-22.1705646296694;-19.8214952616367;-15.0343176588864;-11.6952629034996;-5.73915076071615;0.328923158078227;5.30395922946188;9.94764296355729;13.3307022819580;18.2444908540070;21.9688977378651;21.9785068770434;19.1055440821597;19.9150676367688;22.1829178531077;24.5163586899173;25.8431583440604;28.5159834942680;32.9866842084629;36.1537849911523;40.6009210967392;45.9911153934697;50.6708139847330;55.6160678374549;59.1840301796937;62.5455556368615;68.6994252185021;75.1017225507044;80.1414093986779;82.3035308436308;80.2498293161428;77.9210866876237;76.6556940063983;76.3857643322137;73.1526741892009;67.4260761820429;56.1289666935400;43.2972850595319;31.7340196938278;20.9655138504972;10.3193766547751;-0.643051119820086;-8.73080154753012;-18.3899226495254;-28.8973786423084;-41.5908860908525;-53.1468409887080;-61.4553579649873;-68.2534467984473;-72.7911997666837;-76.8863419944330;-78.3632493559010;-77.7988509340608;-77.3334511833896;-78.7798440359745;-78.8800100970233;-76.9635277923760;-74.7337071189891;-69.6062298368913;-68.0737553469339;-66.1896448038513;-64.9262397197857;-63.7495358129266;-59.3375221419899;-55.6208374421744;-53.3215885578031;-53.5255350101598;-53.3795707349769;-51.0363381823838;-47.9356886462796;-47.9746732931064;-45.7750704039795;-44.5807819945295;-43.3274786066059;-39.7650528722132;-37.4283596761515;-34.0730270846782;-33.1396749458893;-30.9972541605083;-31.1249417982287;-29.6310959771490;-30.0769346423621;-29.0229300516592;-26.9250387697694;-23.7429682216442;-21.4998725276966;-19.7931537460605;-18.8234249132754;-17.6797310443935;-15.1735200432056;-16.9067630383496;-16.8816278120688;-18.4338172089468;-18.8666362732235;-18.9687479282298;-21.2970803494555;-23.7443449113443;-23.2291093561858;-22.9257374335644;-20.1118930600682;-18.3767554250480;-16.5592643269708;-15.2911036309874;-14.8165036546812;-12.7866831934298;-9.70596428284504;-3.44347228961424;-1.44827412061378;-1.86708167308291;-5.89293530541678;-5.76797574592614;-8.75631758663450;-9.34348789840995;-9.61328173078962;-9.64140059087913;-8.63060332177956;-7.52490808067500;-9.14459022371404;-8.50885724117121;-7.57411696097655;-7.31995389281313;-6.61374831752242;-6.14088655156899;-4.40139493708971;-4.20500885467428;-3.84075327621380;-3.28652231421961;-3.22852271070968;-2.87153410198361;1.99235227825022;2.09379445183896;-0.331191149718022;0.387961198295881;-0.0131128127430410;1.99898965749061;0.785418478030586;3.75915500794393;5.24386744442795;2.80858483186100;-2.71465691910428;-4.80550359918627;-4.20927751597388;-3.85618723477354;-3.80059749941988;-1.94973307401956;-0.221983098424158;1.60530927862395;2.70330715130256;3.62099753320091;5.17898381086136;7.52183465253845;12.1893687375171;16.8966286381547;18.3241755525757;19.7135879460073;20.6582041643474;19.0210424838353;18.2857400366647;17.3671162686373;18.2889440400645;18.4275473638680;16.7775828669545;14.0136561038231;13.1548680746867;13.9698894683258;12.3141588072984;8.02200241692423;4.15506416115760;1.81969483811324;-1.70534184960697;-2.46962903923074;-2.73013685270833;-3.96658057197934;-9.11605663679993;-13.8616742608598;-17.0797219546405;-19.4863505413836;-21.5652028376766;-25.0474689050592;-26.0598896603571;-22.0721691299567;-5.87310043070392;26.7374114616446;74.7883966198875;134.758403521951;206.233316269123;270.246605182833;291.265212617919;257.848042973994;192.656618988903;135.143494081926;86.7381986528488;49.2914092447525;19.9113214356880;-4.16161994631370;-18.7178823272151;-27.2122862247945;-34.5900980514424;-40.2598756629574;-46.9512024162590;-48.5324657900619;-48.7747706478540;-48.5195193730024;-49.7349300372217;-49.3081075319099;-46.3995795767394;-42.9317380823938;-39.7421233050173;-34.5395203447427;-32.5855736014655;-31.1621635074614;-29.2088789251865;-26.1484887903044;-20.6327661431851;-16.3127318966355;-14.7490354589021;-14.7720922448606;-12.4093674676382;-10.1953003179490;-9.83297299913640;-8.34402523116056;-4.34282574385745;-3.03783812132144;1.24319684507065;6.52695971658961;12.6030287224527;17.0665713859880;22.9701794603924;27.2456810095471;28.9224811521515;30.2557818937230;32.7659760174891;35.4828952335972;38.1999890625300;40.6779714793493;44.8638492156854;46.3319353941300;48.9078255193828;53.1602922035116;56.1448387812032;58.7023621961076;64.0443442580840;71.5044445291592;76.3312171766795;82.5292305173703;84.5211516479479;87.8917156550060;90.4261848041530;91.9245094416657;92.3225697378864;93.0436091040550;93.8885344166380;91.5797383692448;87.8991531592200;82.5685643583202;75.3006635219682;64.0914135247443;54.4350996763265;41.8142595974368;31.0966797451542;19.8095032047375;7.97642965005123;-5.77782159416545;-17.3139135642621;-28.9952332236386;-39.9965829130023;-47.3540604947006;-53.1860054585237;-56.2339524475916;-59.7443940207661;-61.6287521878547;-63.7765864752854;-66.6335285471609;-68.9761203026317;-68.2860059283069;-66.8733313965229;-63.7392370238926;-61.8901013578734;-61.9204597713738;-63.3063536002317;-62.0025308087303;-57.7671389064042;-52.0991365411822;-49.5129521118335;-46.9719556012171;-42.1170627659629;-37.7094806716662;-36.8937495754051;-35.4209663767981;-32.8481206721108;-31.0978543298084;-30.6594917928945;-29.3118757161918;-28.0970355913179;-25.3273606639023;-20.9834664733307;-16.1498229750788;-16.4580800455613;-19.4932736019336;-21.7343031570418;-21.8088381839984;-20.2323929792724;-17.1917967578126;-17.1044899650389;-16.3381311374270;-15.6501497895675;-16.2409502998901;-14.9964835149337;-14.5994293248318;-13.1259249724911;-10.1709154055393;-8.78051395093047;-9.29729271481221;-10.2003346480699;-11.5564622759094;-8.03414216124107;-8.31280470291037;-8.76563662661793;-8.11903926375303;-8.64869390558217;-9.88535785570147;-8.99606616744664;-5.63749444762809;-5.97484908960445;-7.76349557445743;-7.83741466849191;-8.26685392072838;-8.13204622353808;-8.00103025596692;-7.00805490697481;-7.70999923509335;-6.22265772056186;-4.45511597834604;-6.49838492410462;-5.06088317535940;-3.09226063009086;-3.70095294189995;-4.12569602346887;-3.24935480675461;-2.13906377154802;0.829903341122181;2.82984790649573;3.24312321246434;4.08450143419361;3.33554005181128;1.33709293957206;-0.556124802176995;-0.992353820175150;1.12349542624117;1.54886082651454;3.46930225579206;2.76992227448378;5.30313875621786;5.58840718893630;6.69232383088152;7.15546101825292;10.2481638065247;12.4207532801054;14.6702055042913;19.7710748423971;20.5651298505348;19.7068038827862;19.6879480902908;19.9393409077272;17.6011932051673;18.1697585939041;19.3576502880655;19.7256517558523;15.8875143718176;10.5979966322534;6.73510843361839;3.05120631143216;-0.970789827378512;-5.86516175029321;-11.3727596019585;-12.8860755810751;-11.8317989218205;-12.3129381363207;-14.2036042323406;-14.8983599329615;-14.7572524798429;-20.4479175186658;-23.0939622976871;-25.9086748121841;-27.3823453055987;-22.5052373235595;-6.03856951562396;22.8455677145554;70.3658030127946;138.887602251408;215.590800478946;278.074973219315;294.173392389824;258.402604425632;191.591466779426;130.957551082308;82.3665476536035;47.9626693670223;19.0117891744679;-2.20245702258157;-18.1394515622877;-28.6269369434004;-33.2855008381676;-38.3526651429403;-44.7441851675171;-49.3798355050587;-51.7158645070197;-54.3265433458096;-55.7711230602808;-55.5517371157356;-55.2188757503182;-53.0440135340400;-48.7604061030786;-46.4128321072827;-41.9065999988494;-38.3955879045107;-34.5381766686137;-32.4343757533416;-28.7171071800083;-25.3638831730664;-20.7299385185123;-15.6258741047639;-11.9019430634200;-9.18209111803429;-4.88891848914044;-0.939023533935780;4.97234023604901;8.19696370734438;10.7911776945455;12.2328121214628;14.2233386033276;16.8136616172842;17.9934872084738;19.3943568340145;19.7363698728891;22.5105717611436;27.0506412305040;32.9931538563528;36.0407271749819;40.9491890382609;41.9055357987512;43.6898510889082;46.7389316252376;48.8194200690532;51.3095903129649;54.3966594379433;58.9143288469846;63.4530917448161;68.9188105199950;73.0247788240670;79.1129535442610;84.6048221661739;90.6644015404813;92.8326773413963;92.6348836593299;89.0723309558467;85.3425361319091;77.5417369276904;69.5515445267388;63.5209751594775;54.4103538110562;45.4255807090604;35.5317701914331;26.8263840901491;17.6491072267445;5.91082271337382;-4.31212033643341;-14.1306806623232;-25.3708561358216;-37.7947256737281;-48.5733817663203;-57.9188918465965;-64.2185396219868;-69.1595794356842;-72.6583919082983;-74.9143742960426;-76.4393625145193;-74.3680879620324;-69.6315565457924;-62.8803670832841;-58.2663073289850;-57.0253328678520;-61.2217963622383;-64.0775038356457;-62.8683322710577;-60.8274735097340;-59.4284680066984;-57.5184285478426;-56.0137986219269;-51.4015361363346;-47.2859064335750;-39.2163076247565;-31.8248382164179;-29.0538919935629;-27.9031818063008;-29.1508772496358;-29.6680761312435;-27.7184901026248;-25.9068564772739;-23.2054913711009;-18.7856499563105;-16.0942266194266;-16.5306829025466;-14.0255214678734;-10.1430376921984;-6.81476729232691;-5.24537110432134;-4.75254200272471;-2.65974558706830;-3.40189473864480;-8.22614456166161;-11.3787523879697;-13.4341618440309;-14.1752956480541;-12.7514786848811;-12.6647448679468;-13.2023756725052;-11.4153633287989;-12.2435800425615;-13.5927038396356;-11.6445228726633;-9.40862400625139;-11.7740519241375;-13.1420253903304;-12.8529158636614;-11.3777738626331;-8.91447472719487;-7.68549473814902;-8.79784737106071;-10.2816643508106;-10.4928326129180;-9.35848308032997;-5.11852437358198;-4.63910614354104;-8.72892738502267;-9.35778145502299;-10.7419750842009;-11.6678867167066;-12.8431389375944;-9.84784489369806;-8.88485080868493;-12.1564637556121;-10.9694199674140;-10.3092140995690;-10.1344835440372;-6.23114324548131;-6.86533573950120;-7.57296104790689;-8.31624665567482;-5.77964324923208;-1.50361290156426;-1.28083828956106;-1.73702917934159;-5.34203586621086;-5.68319748386076;-3.73871399485597;-2.33860629479127;-2.15645478252227;-3.51070936041926;-2.22627535787196;-1.45755337689535;0.0899380031474292;3.07144918490911;5.22084639350891;7.35271773813243;8.90682122037589;10.8606558578983;11.1845522201327;12.8951991258949;15.3219765181630;17.1752322286376;16.8862945475177;17.2305658886189;18.7737294679971;19.2225690869407;18.5546360748673;16.5841094750165;15.7331270964199;11.7452804974419;10.1292491843916;7.31873539559960;4.57706516147432;2.23302523293722;-2.38116093124240;-5.41214797192075;-8.81750568416089;-11.8344741749979;-14.1357030902204;-13.1738227272793;-14.1799129586955;-14.4704296701314;-14.7691823222447;-16.3011031695976;-21.0358124109103;-24.3585809823115;-21.9542087658212;-9.35933354632047;18.6754122995143;66.0572862941032;136.402965927274;214.434324067622;283.014882747889;307.303330241146;277.426691540988;213.335034802500;151.824065786488;102.630764880731;62.1230090961805;30.4890905709257;6.07991780681105;-15.6609632806393;-31.1200932163934;-41.5509588644724;-49.5193742520472;-53.6564767869973;-57.7498431789610;-57.8292016120590;-56.3506929792019;-54.4813790421521;-51.1142204958630;-50.9141206790749;-50.4543919038721;-49.0425849164264;-46.4155126667576;-39.7843586853950;-37.1271717653455;-34.5967554072161;-32.5198713771179;-26.8231782267539;-22.5854876390290;-21.8895539893145;-18.4037167977161;-16.1774944468582;-12.0270228264610;-11.0432542546518;-8.73397922642445;-8.70925970151760;-4.42968264234354;-0.234618678374519;3.35399717993343;8.82069322632212;14.4631226211146;19.9808790099660;22.7238023453852;26.2800564397493;29.7158250002024;30.8790297484928;30.3139574044552;32.2264093560011;34.9982817865840;40.3982838636245;46.1669374760243;48.0176934677101;47.3195473240143;49.8027629923729;53.9797676222061;58.3395670202057;64.4063681074727;67.7787376694875;71.7810958023925;76.9023415953575;79.3638575158929;80.3538687048894;82.3989938727581;82.5786107393361;84.9361608076014;84.6807529140354;84.4412993642795;80.8624727021214;75.6451535022375;68.4148185522851;60.9321387772465;51.1428076002215;39.2370198710439;27.1405678396608;13.7896844548973;2.08427284208014;-9.89026900655956;-19.0579578190966;-29.5073490009104;-35.8377326590289;-43.2649883279011;-52.5980618672337;-60.7798648978492;-64.1999199054271;-67.9965253751204;-72.0040117590073;-73.3569208039330;-73.6896721282267;-72.6105155200858;-70.8363536482241;-71.2950187933855;-71.0967309819413;-71.3464087818927;-67.3497670582360;-64.3941558277401;-63.1758744104412;-62.1582474606697;-58.9608686140787;-55.7033344882234;-52.1544182014947;-50.1513009459408;-49.0992077774793;-46.2617874868492;-43.5413134422896;-38.3095165029903;-34.0628948812550;-30.6513767037778;-31.2833543343253;-29.6885276056313;-27.0511555851324;-23.4973819864574;-20.9713822826165;-21.2118021804549;-22.1499600496559;-21.0944046207433;-20.7898375627402;-21.2620259950797;-19.8892434060458;-16.4825402376056;-15.7134794390073;-17.2711055790679;-17.3112803269724;-16.7728380530918;-17.7406238691431;-19.5753625138297;-18.9382160728501;-17.9200222117540;-16.8731033648479;-14.8626421563312;-13.0977881468645;-10.4665842163356;-5.82376189803139;-6.23040842735221;-8.16141984496774;-11.0469391626190;-12.5733236912396;-14.6443430192998;-16.0274142501350;-15.4329592857552;-16.3425000095637;-14.8723615271665;-13.8214206641253;-12.4733902078267;-10.6050569950798;-7.62851955299463;-7.53088393624092;-8.87683255493267;-8.38879111745173;-5.91316473054935;-5.32510949638002;-3.36696814171884;-2.85084926500062;-4.60917002009257;-1.63555052982591;-0.768000316526977;-1.54430887150344;-0.489420483658595;0.766140835172485;2.31728363100948;1.99484792591415;1.97242811803404;0.107992140267490;-2.35154050436949;-1.75918861605608;-2.22732611301196;-1.21008697151007;-3.20840380037285;-3.67595756489582;-4.46216944603118;-5.56355759913528;-5.76772553347889;-4.78663559561426;-4.56022056464149;-3.22166119022263;1.06532200192839;5.07372551430683;7.28100569936418;6.66021428868650;5.94735552949912;5.72091300848719;7.11055437236077;6.27775455360424;5.08586653182881;2.88657596700224;1.92041474310935;1.52608227182388;2.47495179174770;2.11441912436974;4.17536136722412;7.79771583931373;9.80812078110798;8.94417201508038;9.78164753875729;11.6900978545964;14.4680623812005;16.7767177778361;15.8696020532310;16.6888853979094;18.4076348164687;18.3182486812973;19.5647489723395;16.8428603074890;11.7626300153892;7.40711391109860;1.88897285508638;-0.802346076949350;-6.71182326731351;-8.75354430732791;-12.1346201667258;-13.3429195627376;-14.8492397338079;-17.3926331570641;-17.6937001034617;-19.0633824645057;-17.5800429542370;-14.5393417936391;-13.0446515519828;-18.1944490820259;-25.9001203295918;-29.1531380471802;-25.1219866515611;-15.3302307486513;10.8892704609041;54.5122083334510;123.379002992001;202.854564023036;273.811239998638;305.084984302888;278.605360678035;215.771535392372;153.752578481111;101.876195122793;61.8257518954361;29.5698968839520;6.41921606639808;-11.7233122246760;-25.6231450883088;-36.7058162596299;-43.3652978389546;-48.0029238528230;-50.2581262638563;-54.6491980753214;-56.7652146233109;-57.8833632325208;-55.3603915485686;-55.7983013663984;-53.6726765283860;-50.4508303215952;-46.6798479416771;-45.6329054536046;-42.1950206387073;-36.8248593185332;-33.4024655651569;-30.3238614912459;-30.6770463808500;-28.4570619181973;-25.6146834397870;-22.2454744995365;-20.0658719544673;-15.2050550674399;-13.8697919162833;-10.8682619774819;-7.57679009618510;-2.68871956141325;1.78615405228484;6.63300960404951;8.39483779831558;9.77892133270903;12.9766111197585;17.1087487097722;23.4543808713760;25.8937372878820;25.5644701774434;25.1777310201255;26.1600320587147;26.7969914709987;30.8126417203967;36.5397392230303;43.2432844856787;44.1577338338231;46.8978205934510;49.5800905600514;53.3752628976523;59.2896163518519;66.1337083687633;74.3757572044658;79.0074761385370;80.0548325686933;80.5525968450975;81.5755516770195;83.7934182172307;87.4941689533369;86.9703108045778;83.7159290889483;79.3771162230222;74.5976277864784;66.8975275135669;56.4352488301492;44.1465310062320;32.4411438224981;21.9671705319914;8.77075657347855;-3.32472711554601;-14.6108468058503;-22.7422658971439;-31.1895153443587;-40.0665123065371;-48.0540241848196;-54.3124456131052;-58.2257107709552;-62.3378413218016;-65.0917885507061;-66.7703309578416;-65.7498957563155;-63.9175064954763;-64.1052312658273;-65.3416560000768;-67.1764455202804;-64.8075923744343;-63.4775969571387;-59.0699565562975;-52.4816323479870;-48.4588555904278;-46.8253987858005;-46.8191896924980;-49.2594636264492;-46.9363536616736;-46.3173169352311;-45.5483810193377;-42.8655220620674;-40.2049671123514;-38.6669437662355;-35.0670476009764;-31.6969277470112;-27.8841681272045;-26.0706986212190;-24.6364945445862;-24.3756005684626;-19.7759542324840;-16.4583264564718;-17.5850838013466;-18.7698614967909;-16.7939012815180;-13.7143526286027;-14.7955268970775;-17.3709907226730;-18.3868204658199;-14.6538499479290;-12.1847590600851;-14.2682826813764;-17.4596982155616;-18.6878699209914;-18.9479563911605;-16.9670131041037;-15.3555443034679;-11.2501770953401;-11.6941329021099;-11.5777951484523;-12.0779814552725;-12.9449221089978;-13.2090844317243;-13.3799548402910;-10.8331702379094;-10.2275308480162;-10.2918377163613;-11.1434532940411;-10.8163630047582;-7.09827417720105;-4.89797997453115;-1.59702216926140;-3.11459457692697;-10.1405486303253;-13.3976649717306;-15.3650203345173;-17.1064203784100;-16.5100131224422;-15.6288288365849;-14.0444712714386;-14.1108585658684;-13.0678323011471;-10.9720226076194;-9.53997953733083;-5.67200489328380;-1.90478741527938;-1.25557085610021;-1.91667281213882;-2.57073502285344;-2.41044493297924;0.685765646893532;2.88456708744361;3.87921046440579;3.21106497486043;4.45022981711470;8.12176398596192;11.8091209344322;11.3017547433253;4.20001952605574;-2.29678792487464;-4.12331739332622;-6.33779197515070;-4.96934653165141;-3.60666950107469;-3.39888767733988;-5.26042929069280;-3.49362051833292;-1.64243758644509;-1.65895173406446;-2.70012541432252;-1.98022665795035;-1.22955243153662;1.42421105291676;3.05207657493330;4.34265077864853;4.38710052575716;1.37801623926262;-2.05475173261810;-3.97722275967143;-5.03635080571220;-6.07018065332713;-3.59049089683610;-0.828654598481367;0.175124399867362;-1.56788358873265;-1.99478740319370;-3.44771219162655;-4.26303281694780;-6.03658460340227;-5.92852695439079;-4.56592234006624;-2.18379836935892;-0.739790152755064;0.658691044438908;3.97567432450087;4.29818167219235;2.76595918961264;4.40018780455190;7.58283763465095;7.31122287895609;8.89033897708505;8.36581835750457;10.0739271276584;10.2427931546567;8.37438365156184;6.59126166502586;3.93341427672624;2.06276542782804;-0.454160941413633;-0.179940902424786;-0.416991329372950;-4.45553458484579;-10.9009122105628;-13.6664143334438;-15.7312098727086;-16.6545065590831;-15.8238543887854;-17.0760597887949;-19.0424997589492;-22.7924147460988;-22.3293215210197;-24.3217774601403;-29.2989326501082;-26.8029975922302;-16.1088516758517;11.1551746435053;53.3185859978009;117.654521494106;194.476201401399;263.303202419080;293.340762862389;268.939915312709;205.961592824379;144.412669058794;92.8043166441538;54.4438711118721;26.7024016689355;5.86340055114024;-12.4462964386653;-28.1991964972091;-39.7746298827459;-46.9796419026728;-53.3884950281777;-55.0979379963932;-56.4419603434703;-54.2012688382846;-54.1914381618073;-54.9499155471177;-56.2866860261910;-54.1287809528286;-49.2488911894218;-44.9652995375372;-43.7244358875039;-40.2951978174391;-37.2144947382722;-32.7439743603948;-28.3521471149101;-26.7795491651369;-24.6572800465468;-21.2386144443483;-19.0943819138702;-17.0948873185502;-12.9175536219121;-7.58992300472846;-5.20740106639545;-1.10439737691148;3.50448963464599;4.01889557113853;4.69421958830381;6.99213789639324;9.77862830249008;12.9152548653403;14.5306554267043;16.8460916404373;19.5698996860082;20.6855819470587;22.5311548287681;24.2683362896852;28.4396987634503;33.3942370083551;35.9963915281178;41.2678339897340;44.8754383365768;48.0531260582897;53.2657119602666;55.1809463964609;57.7967356035218;61.5756888387132;65.9102927578177;68.4246391878483;72.3192256487149;75.6871193532424;79.1546035111654;77.3876898403063;77.0975293553725;77.4581634461299;73.3974803874404;68.4177999844574;60.9424839479145;54.1910738241930;48.2083731319424;39.1759595035187;28.3844801910056;16.6030856021869;5.35845907787816;-4.65908773216882;-15.5843832017849;-25.0377136790768;-34.6237538186763;-40.0554366709712;-45.7861228314173;-52.5329571478711;-59.0151402452698;-66.3814866425290;-69.3128754412746;-71.4735917476063;-70.7520001293921;-66.8802615902334;-64.5610872158881;-65.5962671119667;-65.5702125814205;-66.8787296809789;-66.7896312931068;-65.5690103031121;-62.5983082791579;-58.7139035557528;-53.3891645502861;-49.0475925606393;-45.5085292782173;-43.1751862180827;-39.8354356544113;-37.8549720219258;-38.2685608769995;-38.1221141721041;-36.8169086928479;-35.0625173723237;-31.3243495047980;-25.0849309128661;-20.2299079845798;-18.5776083351990;-16.8292305658482;-20.4693936633695;-21.3420624192069;-20.7352731204385;-19.2769570485230;-21.1064495793964;-21.7829554977484;-22.0118716258832;-20.1538214404509;-21.3072936005904;-20.0582987482785;-17.7731393189332;-16.8428467824735;-16.4440223567131;-16.2446796531451;-15.0569278665826;-13.8218791431961;-13.2315958938688;-12.1687276716156;-12.0638323561055;-10.9876590329503;-11.1556015436475;-14.4369094832479;-14.9996713641530;-12.6941043411588;-10.7451934366558;-12.0119290796906;-13.8164054639346;-14.5565770008634;-13.9502780498208;-12.7968282988056;-10.5993855823559;-9.91003505851648;-7.03964625398891;-4.58851238880626;-1.61380385108867;1.89535856178295;1.58029389128991;0.288017628128679;-0.359537742869662;0.444280606671894;1.40497361777341;2.28574673335712;1.92196936039706;0.419856151468798;0.0186756225620420;1.14124253775070;2.37163528034046;0.318050096081096;1.31370426586270;3.14911826847353;3.41484434433981;3.21126377369889;3.54457799152581;3.17662482359902;1.75825813311155;1.16680935933713;0.721756577316057;1.24355057939462;-0.346632273549654;3.29871613518927;9.36171940692526;11.3337153705561;6.99756986889487;5.57386449857068;4.17157302575385;1.37830608293925;0.0791358538933871;-1.81588744277321;-1.59568603048738;-1.57868348142496;-1.51414474976702;0.683090337951217;3.89621696250832;5.02340362661383;7.03252145203674;8.09586492569268;8.09165997320949;8.88576740428750;9.92852592578985;11.3800344671645;13.7108164634008;17.4204866341469;21.3037568675004;29.0592047291082;35.1025754882276;32.9296557448736;27.1901192488559;20.9978667865186;14.0727607560259;11.6317240805064;7.18741451747881;5.22968663550142;4.32334455038115;0.0911678608783462;-1.47851363208311;-2.92599467158680;-1.77772487415684;-1.92474122822999;-1.42601767254309;-0.189885615720262;-1.27939868361872;-2.03724752047003;-1.21137702159929;-2.23043037189532;-4.49316154916547;-8.98409241752325;-11.9990819320830;-6.94814702294633;10.7453600963396;44.4137499830404;96.5165896894886;163.699390590907;237.978330637057;288.604258888310;293.409272920595;248.343437994654;183.163985384780;126.743889114426;79.4356482537084;43.0974555519696;16.3219007945651;-0.717859467913533;-15.3727678140296;-27.5251479873806;-36.5390866463811;-43.3039488912577;-45.7219980257260;-47.2919919765981;-47.7330700666419;-46.7180749409458;-43.4067077858774;-42.0447165346509;-39.1498278311410;-31.3848461356517;-20.4753520623501;-13.7589142475220;-17.3913003116989;-26.4745430961932;-29.9281663394859;-28.4877025899795;-25.5184805666591;-23.7809555280548;-22.0067157802451;-19.4336524591553;-15.0556275380337;-10.3100924999979;-7.77614568885828;-3.76394417556270;0.560250510051032;5.95767177945474;9.08134881282803;10.8354954717207;11.1889964752381;16.5169375837819;20.1044237905300;20.4669946398296;22.7749031803716;25.2629026521851;31.1906451961103;36.9394111118284;41.2854562666841;43.5285467370496;46.5793847841453;49.8919325883875;51.9698055898505;55.9163718548518;59.7708589376049;62.1594346938421;64.4583609516497;66.9321326054458;69.0768664745096;71.0115861336385;73.6269423191840;76.5291558727024;80.6451642687151;84.2785356585263;86.7260714029023;85.0080622466990;83.4537243759819;80.5633142513179;78.6180166275056;73.1302869323748;68.1988293061993;59.7804461940618;47.7590129697365;34.5979502210508;24.2015991237516;13.2718192462054;-0.666685598565517;-14.4869273492521;-24.2988706048824;-34.6768756938275;-43.9338821538867;-51.7967657280021;-57.0226941811492;-58.3231640717343;-59.0440010752633;-61.5481117717591;-65.1396803388015;-67.5651638830598;-69.7538022599393;-70.2694039496861;-68.8973045574200;-68.3001182573157;-65.1773479771572;-59.5343409507105;-55.1390731263896;-51.8453982862771;-50.4784185325283;-48.2273412251370;-46.7174240756425;-42.8894407777591;-41.6451249406998;-42.2434299215575;-43.1351665186615;-41.3602723709643;-38.1569713788864;-35.8006292115374;-32.5379942278230;-27.7749199727718;-23.4482566928464;-21.4706672014527;-21.4155629869385;-21.6386171162554;-22.0592253705217;-22.4053821198076;-20.5002329899393;-15.5635775137831;-13.9887363217899;-12.7936989406037;-12.5459256393494;-11.7713946833374;-13.0482509903215;-18.5358352339755;-20.2271890976048;-21.1408917062158;-19.5492699385039;-18.0807731773634;-18.0808100137494;-18.1796475840042;-18.1879578759729;-17.4487946023947;-16.0610473210460;-16.1082549072504;-15.1588857685320;-14.5754777799820;-14.5315752154060;-12.0797356944937;-8.61731445678000;-8.07379661994287;-8.12956100130888;-8.94814555518694;-8.35071055313736;-6.54059255454821;-4.40114283048484;-3.79255647792914;-3.05252763087068;-3.74114174248937;-8.15020384400517;-12.1277834389290;-12.0397233939309;-12.6602509712165;-12.3228775883477;-12.2817873730673;-10.6373372716406;-10.4653229020175;-10.3600896808333;-8.75464003210297;-6.15832217751640;-4.72433283741771;-5.26509913049531;-0.270186401672638;1.59194516631731;3.15473844117926;5.43194118767623;8.51973439652801;8.44422500332301;7.91685244760549;6.81268268427504;4.29158340996772;3.81067528778202;6.00590716207731;6.30279922450055;6.47571596210447;5.78476910558626;3.66551181810613;2.66785394530537;2.10159462444023;1.67066140685909;4.13737040910124;5.06974421161162;9.51222722321424;13.2705642420561;13.7178413489907;12.9308634066470;10.7286942005023;11.4215705344913;10.5599596637837;14.8445948930606;18.2093968943677;19.0228540179332;18.5335638571350;18.6612207216239;16.3348174812258;14.3598317581779;12.8879130274242;12.0340618967601;10.9203666165095;7.20057102559796;3.58357314983212;0.604213652384803;-2.11075144355472;-5.58414906020243;-7.82824941637596;-7.49388798069753;-7.66545046383701;-11.1046291511000;-13.3811815829285;-12.3386930459260;-12.5910965025271;-14.8977290338062;-20.2282876464673;-26.3581515638711;-26.5524598787435;-23.1402105716249;-8.58874066009814;20.8560798967158;67.2374055566796;134.432664136103;212.285127569487;279.703181259665;305.109525280599;273.830304822043;210.656550418081;149.961964448677;99.3724835918435;57.2632950297631;23.7468356551591;0.471542093840024;-13.6192276064608;-21.4715081684334;-29.7354927304478;-38.5839435354663;-48.7331492124237;-55.3670036149563;-56.6872575382761;-59.9429706343754;-60.7615503819189;-59.0844650881524;-58.6092417768837;-59.1187198301805;-57.1892425444715;-55.2719087922275;-50.6353142907188;-45.8219780760417;-40.7409543499708;-37.7129145611888;-36.3840425952410;-34.2619592578706;-33.3073682266080;-26.5989185806396;-17.5566450313330;-12.6718810695673;-9.16698291076389;-7.19110193001297;-6.57561970386827;-3.38177360869450;0.888914262962845;7.28601929354164;9.29825863242984;10.4845221277092;14.7149318859265;17.2114658977801;18.7108401967617;20.9557387382164;24.5806962494805;29.5209222132157;30.2119297111076;31.8611036729508;35.0297896876951;41.5565225666201;47.1058341458083;49.7350125683155;52.0819630512528;54.4470897149270;58.5502276853179;62.5606176680904;64.0857679551942;67.2302060418089;68.4825732862362;70.7888720955863;77.9293834303781;80.6963006805982;80.6901162407707;78.6641432499499;77.2044655845117;76.3998113821124;72.7884498022160;65.6578483051525;59.8063994901262;52.1915194545380;45.8212701469458;38.8834881262225;28.4988358618794;16.7629710574885;3.37199543872584;-8.82455871947224;-20.5887384666112;-33.1029318707038;-40.9792456599989;-50.4822925526997;-54.9997281375523;-59.2653664472409;-63.3453027123496;-66.6225661443516;-66.3286303249665;-65.5392630828812;-66.7421218498766;-66.5419501894351;-67.4035408625253;-68.8594570841404;-68.8396633821683;-67.0629136945840;-67.2962338414911;-65.7240077919659;-60.0933317335637;-56.5222002876131;-53.0987717163140;-51.9565941216579;-50.8826088463422;-49.6263219910142;-48.6834770117686;-45.6235521607143;-41.4068839044736;-38.7905345134425;-36.2657398040689;-32.4667392124272;-29.2398427223453;-25.9760527508307;-22.7419971215782;-18.9713355902511;-14.7604750114364;-11.9150752137002;-9.71214139628831;-10.9186168010668;-13.2638268644247;-15.8581456306441;-15.5710511733372;-15.5706166229615;-13.9796822268928;-10.4230118645142;-9.51064967003098;-11.7042749009437;-15.8140299755424;-17.2493949901395;-16.5755272434437;-17.4014247497928;-17.8910226234336;-18.8535509835055;-15.9724598899316;-16.2002508558412;-14.7483583970296;-13.7973371439692;-11.8577472225298;-10.3915597706857;-10.2044115774124;-12.9217542377575;-13.9630564629110;-13.0543410716095;-11.5370902102858;-8.08713139919890;-4.80637986454496;-7.53598256633394;-11.8083135001582;-12.8242162916230;-11.1849145533834;-10.3258829604507;-10.7167322693918;-11.8545512292481;-11.1649753819080;-8.24398956658257;-6.46846939198485;-5.95458631245785;-5.51925277276770;-0.491208840547930;-0.572949585533256;-1.93461904925060;-0.429184369875641;0.999292658735914;-0.910039121915541;2.64245786073017;3.98919052754858;1.93850585727346;-2.29088193700700;-2.97923356888485;-0.160794390443331;-1.97234054767304;-4.13810310450796;-4.91442748715790;-6.71082526011958;-8.19356312077117;-8.44861165449084;-8.47123495752071;-7.54021877832328;-4.21938302762050;-1.04827052944517;-0.245923522886717;-1.31201467692284;-3.32924642830011;-0.786443032891099;2.27107999376203;6.22554866726571;8.69804666730813;8.81686450773789;7.92539262441664;7.78402682471452;3.27746923592362;-0.993561995877498;-1.47069150236021;0.105237869918144;1.04259503731397;1.74835837853442;4.55214166644140;6.35313556034903;5.82406714574563;5.69066425442388;6.52938806142628;6.78769052333522;10.9398937142796;14.0763098284248;17.2355259320133;20.3654958841043;21.5200062472515;19.3907762848696;17.2499543923854;17.4576079174180;20.5718417201791;22.5719863299703;16.3397402757525;6.53148587245784;4.14546026797951;1.32234662494306;-1.58894168731076;-5.10152197927670;-8.67552456877106;-8.16904092224914;-7.92282571558676;-9.11906414064013;-11.6504529458475;-11.1275629889098;-12.3053099763058;-17.4327693649546;-22.3543084090421;-20.9730119812504;-12.4975332232221;4.75661857830861;33.7649767965775;83.1059027955101;152.401159065176;231.415952179905;293.340817249099;307.210398735472;265.079151141233;199.067038295222;139.573877556815;88.2471962258119;49.0322379090839;18.4534285089978;-5.07837008600959;-22.2783798799859;-33.0864673347036;-42.1070451880017;-47.2940259469788;-52.7421773278253;-55.2791844021450;-52.9084104972649;-48.4500703110639;-46.4958886515591;-46.2605290473730;-46.5567287689493;-45.8304436059154;-43.7061442946689;-39.8682116994752;-39.6374863551563;-37.2144477072465;-35.2453736060909;-32.6122066068946;-29.7929605476285;-27.5781449590740;-26.4617220171300;-23.9652340472340;-22.0780049113130;-20.3086855934285;-18.9846863379323;-15.2300066387356;-11.9346706279371;-8.43216654251518;-4.36088132705320;0.456895987887700;4.58714829165762;10.0883761836786;12.3656310911497;12.1197864471513;13.4203800822408;18.3773837429852;23.4711528349726;25.0581415704789;27.5932678089282;29.0468514388075;30.4657160562099;32.0654565831716;34.8693540340389;40.8659479919315;44.1110441756021;48.3815126043325;50.5759052599198;51.8254433579854;56.3052434128303;61.2933743307070;68.1598044963113;74.0961162080466;78.1233441556414;83.1520834254651;85.6023376022523;86.8107868505313;84.0106760497241;81.3602321024262;78.5673739740287;75.6930947471282;71.4530348095987;65.7273554844610;54.5294842434655;40.3827538630917;27.2491931747294;14.2038629593434;2.55006606575081;-7.27201005080640;-16.7811862227050;-25.6878777964966;-34.8814120647842;-42.7691494807869;-49.3609394958692;-54.9912833063098;-57.0625008338183;-60.5551528575831;-64.9102427074581;-67.8584650364935;-69.0768583693320;-68.8808143717213;-67.9195894834805;-67.2203431991622;-66.5585912518998;-65.4331293914524;-63.7701480763284;-59.3271417118790;-56.1688947393272;-53.4994597226777;-52.8170796034878;-51.5739960475900;-50.2721393400528;-47.0309835648102;-43.3186051505604;-39.5645772219055;-36.8944575927826;-34.8275576685773;-33.1822359735344;-31.8716059915996;-31.2963644900560;-30.8285883083246;-27.5472799849910;-25.1101346393799;-26.3095078616398;-24.6756338935308;-21.6922199054615;-19.7929292652116;-16.1396405673257;-14.6294534520047;-15.0533894151431;-15.3943207903410;-20.7335693897333;-23.3662671639948;-25.9264305802006;-26.8392617373905;-26.3466598085319;-23.5573956316798;-19.7579301768331;-15.2601551898816;-11.9021053044606;-13.4003798914727;-15.0470627871886;-14.2182389785429;-11.8964911640882;-11.1171047756167;-9.75706925812726;-10.7803009362897;-11.7698507274067;-11.7721287478812;-8.54301925611781;-7.69538369062080;-9.76768935940743;-11.3535629380802;-12.5649287599087;-12.3596630953727;-11.3990457350270;-11.8878712788433;-10.0059518640028;-9.05079000121461;-8.57166417929971;-12.7213722101010;-13.0055925380221;-12.5361024907516;-12.1659672263785;-9.79696615946632;-9.06782953707686;-7.89404029784597;-4.80580631038984;-3.31898664822329;-0.994795192708312;-0.773301414425718;-1.53178091550776;-2.59514895741582;-3.70337022520462;-7.48793174544285;-7.83411283778599;-6.92619296825192;-6.86703289111056;-5.01272095125187;-3.69745719684992;-4.83623232865427;-6.94785745959343;-5.81782533615946;-6.11446357912200;-6.52021676515624;-9.17534118681150;-8.80529118251349;-7.95190827753283;-7.21191125358143;-4.65993897941655;-2.13038919579221;-1.36770405689702;0.940729483983965;-0.319514561760072;-0.906129663763457;-1.77352977157859;-0.0748072714675531;2.23995937807215;1.34849328905613;1.41381370881434;0.475539626937239;0.747828914809499;2.14648258245463;4.48532522954884;2.53444361200241;3.13397537258944;4.26069076568511;7.66144082877033;7.73295367414277;9.11673295918188;8.37406232759336;8.81203700137106;9.96540854658547;11.4180807283261;11.6321864428723;9.04830595391613;8.11607636216011;9.67142929101247;8.10437853937433;5.60705163853573;0.936787806761378;-3.58032283161542;-8.35270034322770;-9.46676086719753;-11.4884602269359;-12.0828246864003;-12.0610484155779;-11.0141033852340;-11.0638560439305;-11.2365032680350;-11.3585377860740;-11.0473287150290;-14.0416661556043;-17.8970014338241;-21.7759682460431;-23.1443667493106;-18.8755102516687;-1.16388645986956;30.9990271795101;82.8349265722728;152.256412851143;228.525167885078;286.234491748935;294.727014686798;252.937354414059;188.452517981567;132.846288629217;85.6747757766243;47.1150023457571;18.4650571356653;-4.13408167586230;-20.7722937143314;-32.4019418875562;-39.8219628482729;-44.1554485946598;-50.6861697990141;-54.8752976405678;-58.1664342960341;-57.8495658972370;-56.2781491422938;-54.4633520922794;-53.9165338509875;-53.1926458711427;-49.7081514588432;-46.5826938862178;-44.1529122057164;-42.5467012651450;-40.1809615034657;-35.9096862454314;-33.2319940985859;-31.0408868511057;-28.5934655475572;-27.0100979318655;-25.9304030051307;-25.6214065124019;-21.2464985010225;-17.2593599333718;-13.0719783822652;-9.02041547644651;-4.44853388042032;-4.79943159444200;-3.52179266045082;-2.52336988603296;-1.68994674969873;2.19727449170779;4.66574470892253;10.0689957576564;15.6594834221118;17.8768897748061;18.7830898205959;21.2096514499390;22.6258081897410;27.2046828915613;32.8798338393087;41.1307251904290;46.1315368434178;46.5217414026648;47.9603824949104;50.3391607456543;55.0371849710477;58.9647869290535;62.4400265493414;67.7083664132578;73.0956639313756;75.0055619084390;74.5960010720622;75.5633386576371;77.5519266957857;77.0700569801781;73.0435588700116;66.6033608330755;61.9414142300625;56.9226977062779;47.1678810123155;36.5491057264043;25.1011912508591;13.4410686097134;0.532372291532272;-10.9184543388966;-20.7951898963967;-29.1252931260855;-37.6763621078288;-44.5643547933560;-50.9475081298063;-54.8404793714871;-58.0833802471772;-61.7872155498173;-65.2713833756105;-68.4898417293399;-71.4567644660230;-71.9722359181722;-70.6968726719269;-68.4975741980071;-65.0989325305252;-61.5169890869443;-59.8589776262915;-58.4421996254722;-58.4282700605481;-59.0159885157060;-55.1241550326415;-49.4660234877803;-43.6083311119461;-41.6014964300331;-40.0190374899284;-37.6387740834055;-36.1718899891075;-31.2398679287722;-30.6133273823228;-27.9290419792934;-25.2215213255565;-20.7099734821267;-18.3970899395195;-17.7301725943900;-14.9687606215157;-11.2794301755200;-10.4949483240504;-10.2494844651287;-10.5548394728603;-12.4145829437556;-11.2423691800611;-11.4307321139978;-11.9921728819138;-11.2635865257111;-14.9964830495721;-18.9438175823772;-22.0007921200204;-23.2178351884625;-20.8587497191704;-19.2279511280106;-19.0288816454374;-21.6276735481022;-22.5299105684954;-21.4174014256722;-19.7050746911790;-17.0660337452340;-13.4739180922604;-12.2018580285425;-12.2059293605213;-11.0066562820380;-9.11939112790343;-10.0435364798734;-8.73488548662098;-7.96552085906470;-7.32726869462926;-6.20407074290623;-5.75929857111757;-5.37382431928639;-4.78278009288133;-4.92024551578013;-3.43240938537220;-2.23000784074568;-2.35897997519708;-2.22124180762665;-0.222546453556875;1.66243716154584;2.57571630106934;3.02364148841101;4.40480464773245;2.98535614998438;0.686882902261568;-0.362899763605510;-0.407277850141682;-1.15121927977344;-0.463728645871007;-1.44495424589357;-0.335015726885479;-0.473601156350675;0.587463091988589;2.86646843635282;5.34054656298239;7.67147675778297;7.86428478461811;7.29684013213134;6.89529030467813;7.07377008356045;6.90132568982536;7.88395009996198;8.64375078700963;10.2517134643250;8.35328818133176;9.33474418680675;10.7574915884990;10.2499222754768;10.9430212179860;10.5069158608982;8.36970393703694;8.50451314649703;10.4276123706192;14.2231105469485;16.7502108559085;18.0973699810950;22.6117648559119;27.8447295710801;29.3192966543153;28.5155566184942;27.0668925180295;24.4743695690954;19.8931902765321;16.0521253647154;13.8272079812591;9.76248202380546;6.49613897015662;4.88865030138579;0.786531898930638;-4.60929707896282;-6.69920295439291;-6.85628371699449;-7.03350926420864;-8.68457010048506;-10.3521980386868;-14.3237986381107;-19.0708944537843;-23.1177482182398;-22.7903894791776;-14.5831532287134;4.27753809658060;36.2380239535544;88.9414042069375;158.126034052467;234.889855455025;291.129803518953;295.528977851913;248.006364984571;187.281595578914;132.543079971646;84.2655861066280;43.1957901009365;12.3825209235790;-7.60427705887151;-21.1751291096570;-31.5503682244890;-37.9540353120036;-39.0894613985556;-39.3751358134454;-42.9195165400306;-47.2082121154834;-49.6911622878769;-47.8049669150447;-46.8512173442664;-43.3393866027436;-42.1348413141190;-39.1918760994593;-36.7198561075176;-30.3726847195146;-26.6717361413946;-22.4140504921365;-17.0097649873879;-11.8745671385592;-6.22163361065452;-5.43389087622489;-6.38166604217229;-8.69988277001217;-4.66026437495648;-1.40229104729574;2.19786692948820;2.80796619402300;2.67644107283776;4.95118321107734;8.15903082198559;9.35305975819630;13.3965316326588;17.7372170236975;21.3450964093191;21.1280502571980;22.6417868940297;26.8973282534884;32.8990877839054;36.1707523675716;38.5092171709121;36.7141805929275;41.2685533063674;50.1160537365682;56.5936376719172;55.1155116338157;56.2306792386977;61.6590292173286;65.9753639459781;69.1680554667096;73.1159696903240;75.6867552850337;77.3133221061756;78.9316084796285;81.3865780879967;83.7711241493779;82.7758334064114;81.2437604520239;78.1992679381203;76.8366306206245;73.2035473237477;66.9493880679678;56.9839110011537;43.2437258563501;30.6362029586821;21.8344228669547;12.7682862600071;1.58938880001024;-11.4643509675457;-20.8516779139698;-30.4259731979772;-41.8748123017028;-48.9238742290630;-53.7297415446590;-60.9133676300208;-62.4104010102502;-62.5473782355664;-64.0742471857692;-66.5476083290366;-70.2564763789933;-71.1478138330804;-69.7135363928584;-66.8226836531730;-62.7755703845554;-55.1854885739559;-51.3090753797866;-52.6379724541652;-54.4588035911828;-52.5541143557740;-46.3582165930343;-41.4404376152453;-40.0011433812910;-39.1848960447178;-37.8166301637803;-34.3614013579633;-29.9411238522238;-26.9459494658490;-25.3381717360473;-23.5977417751242;-22.3520129130495;-22.1862875560315;-19.8990084971231;-18.4756264463944;-17.8382983449195;-17.0921481576340;-16.1256539427704;-13.3060508298345;-13.5442766861227;-11.6449540756085;-12.8765083264333;-15.4634362687498;-17.2745190258639;-19.3120165634571;-20.8132365631281;-20.1634541470117;-17.7806358036264;-14.7191171753058;-15.5894607905731;-18.1109244123935;-19.8558044403049;-20.2510982935861;-19.0197963779572;-18.0654551149035;-15.5620856669068;-12.0182010475740;-9.32523662127602;-9.09215564899541;-13.3518579029010;-13.5430173452274;-12.4274609883747;-9.15683486499178;-6.99936178063297;-8.52593932072927;-10.0138824277732;-9.28927395280062;-10.2667230348713;-8.53992173321040;-7.51957722282135;-6.76919987473826;-5.54720656197774;-6.45713114546962;-4.68519338223101;-3.69006115756264;-3.08553743733328;-1.44632038010709;-0.667937984852651;-1.24700422156467;0.151381576845790;2.26587924337501;3.09162711904271;2.18123736128005;-0.388596954027905;-2.07670005116688;-2.19172308594776;-2.45095663042157;-1.56550945603525;-1.25015670794082;-1.43311955402210;-0.0598040500831683;-0.268040301804417;-1.77082834813836;-5.53554717725093;-5.05437522578243;-5.62112539423908;-4.79159298775851;-2.81867083597145;-0.698726416200282;4.27857751703574;9.89114738986040;6.81754770829090;3.94797307952599;4.76998153350629;8.81705684456549;11.2914766922943;12.0092934145726;11.8165407207974;10.3623069637229;9.62400298670582;11.3238122283638;12.0678895162489;11.1401441166583;8.36525880278167;7.80420093109507;6.12672235246842;6.61345740004075;3.85152990082507;2.40859286504118;-0.129057198051892;-2.60117806635071;-2.77358530255491;-0.307253635837465;-3.76711041236272;-6.74851918495623;-7.89246205979940;-6.57417211393694;-8.22956696764475;-12.4685674699717;-16.3326733199632;-20.1526613443794;-26.0219173271335;-28.0419982717875;-28.5309204533830;-18.8403866520415;6.93824148928876;50.5381542450178;115.021191841242;192.016095306956;266.222056408412;309.518156225307;294.858878761251;236.084935098556;169.999419288852;113.171603247703;66.8594023730344;31.4061113797920;7.84367419265201;-9.29544070767304;-20.6494290224755;-27.0320677696357;-33.8396512842404;-41.1836342502827;-48.1879020988267;-54.8132641047961;-59.9288747218226;-61.8735217612624;-63.2234923602696;-60.8986531173126;-56.2925410475227;-50.4708130648900;-47.8364394242872;-43.6339457849710;-39.0551379907259;-35.4025356041842;-32.1453672363718;-30.2420792738576;-27.0833872747946;-25.5979179118369;-21.8811512481001;-16.8074878306026;-11.9429002868115;-3.96588100440721;2.43956024969956;5.30562848484422;6.64487011280230;5.37998709631418;4.29094417127157;4.60381292670153;7.51450069019987;10.4447991265610;13.5752726659728;15.3364069787386;18.8874906663253;22.6522959155459;25.7545373347116;28.5234287915710;34.8484916870132;36.4349896877203;37.7052930730620;42.4344787314345;48.4593224575753;53.4715890469865;54.7854853225746;57.2388111811454;57.5129816169659;59.5893266084903;62.8634961454828;70.3352261931739;74.7397974520390;77.4983475922335;76.6445389001385;75.9304662777514;73.2386401348573;74.3766290655194;72.2762227860697;71.2775225234139;66.7841953978055;61.3105246741316;52.4522762803387;41.3448612654144;30.9117022643930;18.6070887568410;10.7705560375044;2.93358039316452;-5.48267645154509;-15.0952670450711;-23.6510147786504;-32.7501033683382;-43.0897315996408;-52.6471991429252;-58.9576952368012;-61.7131302223359;-67.0907492425255;-71.4086946825688;-73.2409778718157;-70.8667210315679;-71.6362249544991;-71.7073649701290;-73.3679941806816;-74.1640949407665;-73.2747129852417;-71.8121020539708;-67.7938428064566;-64.3711773761687;-55.2023895659265;-50.2231108166282;-48.4670649766906;-44.9729440264288;-43.4573366405297;-42.6650079438177;-39.9295463442414;-33.6843486984534;-27.8662879225915;-26.8877568595736;-23.9170214700520;-18.9628909180822;-20.7644024714016;-23.3872148016055;-26.4230093988113;-25.6630362388451;-24.1415096860425;-23.0570426779323;-22.1654386499998;-20.6971794112084;-20.6670000956506;-19.9681523921671;-18.2835415416023;-15.2925628933412;-15.1738943086117;-16.0862524183093;-15.8275886171850;-13.4365778284051;-13.5320592633204;-13.9376474182595;-13.9946150659029;-9.81775772907090;-7.77676159215643;-9.40020883905270;-12.1656931793076;-11.1899370227541;-8.83959748596767;-9.18209806830840;-11.3877198904748;-10.8442174441573;-10.9775427201488;-11.3137060262012;-11.3453851076089;-13.0604912777366;-10.4020538697290;-8.17157553060075;-9.38947463109658;-6.96384424220227;-7.53120110901712;-6.08960780109285;-5.44224023635356;-6.80672236517095;-5.64785483305634;-4.05547925793025;-4.81361431303316;-7.11616758165213;-5.28304877206356;-5.53706593199394;-6.12804919113885;-4.89363902721930;-3.63709706784884;-2.13958112708052;-1.36410940741566;-2.93139200348743;-1.94534073037992;-1.55236043967764;-0.677869592506224;-3.08498209138084;-2.52999293017178;0.0149941702042990;2.48616392862351;3.28944689975829;1.85788975959957;0.930974395757862;-0.778074213750585;-0.916109687823682;-1.20363242354902;2.89577737991009;5.96866611497260;5.65444489731429;3.77523812947578;-0.302786348916242;1.78465278324984;0.855891094978833;-1.93297045408989;-2.66391218583288;-2.68201514597193;-1.69301424442535;-1.37156586548172;0.695097602555107;1.98049312188725;3.33543184643829;3.65610288629088;6.61506122949143;8.52225452000981;12.8077652966093;17.2111207536153;19.8238878128981;21.2505730349247;22.2494111605163;21.2983796408866;15.4699395753075;10.6480418442517;9.28240203532999;8.74677130346323;5.62363811212483;0.599178395284436;-3.14434611678251;-7.24602909272806;-9.54656598267395;-11.7693044073880;-12.8503113064856;-11.5021539037524;-9.68040139141981;-8.82597660051447;-6.58284859624513;-4.61889878791371;-5.90986334891948;-9.24694738586852;-17.5182962146990;-18.9509975165027;-17.9619918442085;-13.5109494705786;5.61437208638195;41.5403233662694;102.013518767267;177.564994846655;254.868983513551;302.179763830909;291.418314876923;233.573083010263;167.225913699600;111.472006732514;69.5838107090473;38.1687254155703;13.7853853047044;-6.33112676511033;-21.5687003635699;-32.7019456882024;-40.5432097411246;-47.3134787878337;-51.7390378642409;-52.7017972270035;-53.5303730021248;-55.1839503832451;-53.5635468999474;-51.9208027460020;-49.7328019880757;-50.0727386404286;-46.8027537450371;-42.3958007779513;-36.9026507801696;-32.6200016946207;-31.7951622821674;-33.2970041052338;-31.8885987574560;-32.0702578683143;-30.5420057978728;-26.9686399770370;-20.2694812544300;-15.0812854003120;-11.3491709953185;-7.03421891935739;-1.91128366406552;1.46138497185515;2.91915377008550;5.34755174704940;9.43058088269753;13.4324197322634;14.6128811680754;16.5523509843352;18.9443927702417;21.5293972899609;27.8609934957637;33.1479123239086;36.5766765552384;37.8673276401338;39.7813757924877;43.4690810414240;45.0555176536442;46.7831639740822;50.2240562417974;55.2540964206288;58.8791361506688;67.4983915822471;73.1784578459691;76.4422127104239;76.9229721158586;78.0001916018559;79.9705762000711;79.4864387765111;79.7071998375218;79.8086366359008;80.7910957223865;80.5484167932427;80.1868363507947;75.7490532365033;68.4533537727402;61.7598592491141;53.1410153063366;40.1702040541025;30.2807423609632;18.4033607625451;6.40374708338173;-4.17154179596968;-11.7535664276171;-23.9296768966633;-35.5415225019643;-45.7777694357107;-52.2912031790642;-55.1627671168538;-61.3695832767060;-69.0308469994147;-73.6546095567247;-77.1004973936665;-78.0898232907422;-77.2812279594578;-75.5293733233902;-73.9570615480972;-72.3509601273604;-68.5975586939112;-64.8008893224221;-59.0711224095056;-53.6426816360514;-50.2809581277010;-48.4775740560565;-49.7051043522896;-48.6501762308835;-45.6983695356239;-43.2523850923378;-40.9081663592182;-41.5684840743048;-42.2010950071227;-38.7152998787913;-36.8015276484797;-36.5534263171004;-34.8480367364222;-32.3795198258046;-29.9899279970755;-28.1602851968296;-27.5088348346772;-30.7126240490539;-29.6569011381032;-31.3337658167867;-29.8467702862583;-27.6244739023580;-25.5166688546032;-26.4071192776907;-23.5303213101295;-19.8608399918715;-16.9800944228580;-17.9606674345928;-18.7718093828497;-20.8154944442782;-20.6441483067283;-19.1573155387812;-19.6211847108526;-20.9999502062997;-21.5768937301432;-21.1615747845526;-20.2262519941558;-20.8568080608266;-20.3409222793816;-20.7420228334222;-21.1501799357034;-19.4877561430670;-18.2510462413038;-16.3626400361145;-13.8079055047185;-12.9130818897415;-13.8413447356257;-15.6813027459603;-15.7144945262696;-13.6584732266129;-12.6214766610547;-9.35383205387609;-9.05572666511801;-10.4562479446039;-10.0210314031890;-8.85700510293036;-7.93329947673238;-8.01792944926950;-8.09673952109104;-9.06551552263580;-11.7244031965142;-13.3569291026907;-12.2710804804408;-11.9649775130439;-12.3162819283475;-10.2500037189553;-8.54467314690514;-6.65263165006893;-6.16642618120885;-4.91996896555150;-5.61785885281756;-4.53414544456852;-1.04341874365278;-0.196696163562900;1.58807472636401;0.294273136800644;-0.307882649632745;-0.872301508440997;-0.366755548496177;-3.75286469118284;-7.47452128800021;-11.5400781309082;-11.7347530981896;-12.6421768636821;-11.1896994628529;-9.01696785129072;-7.63544145664068;-4.12513508720219;-5.98862351938648;-8.13522463215604;-9.29073088022874;-8.65730174638608;-8.57498101454530;-7.91895010974753;-6.14744276159920;-4.95439311172567;-4.19536692846735;-4.40166331702673;-6.20331053134039;-4.40787255596543;2.65677733517319;7.76203329027622;9.51000712554574;8.75369889201589;7.63769602947208;9.12633082795969;9.91776781361574;8.70293198786490;10.1962670984721;9.57914994706305;8.86659469300259;8.49404452657774;9.39109888525766;10.7583492994133;10.6225844771663;9.57852064793586;9.95938528453947;6.06562831386734;3.49695283087719;-1.28919868674534;-1.80930625655225;-2.80021784196477;-4.52435733532148;-8.37958124334480;-11.1368516162706;-11.7747015019270;-10.3990433420332;-9.67642135114605;-11.4608650735349;-19.8334526612023;-24.5303643603464;-25.5843537265261;-24.2633906717019;-12.9255408073267;13.0368388989826;56.2782955623613;122.850516482911;198.336666201853;265.126470342235;291.573088022524;262.998738207108;203.121701626121;142.561429584085;90.7606842008627;51.8276269075805;20.5928337950537;-3.37525940325797;-22.3998368351978;-35.3098039656176;-40.5782212882438;-45.7216081350767;-48.2842273515319;-51.5164401875991;-54.7915332571830;-57.9792131794430;-60.0599301789650;-61.1585154488876;-60.6466752902930;-60.6734717410538;-61.1082440141276;-59.6422649268985;-57.4031489749949;-51.9311274283004;-46.9528930932839;-43.6971149685334;-40.8474035867726;-38.7466281912140;-34.8603257961298;-29.8311532592691;-25.4777129941491;-21.9426757186715;-15.9334711190242;-12.5519577839928;-10.2228225958755;-5.61613301474397;-2.60407028403200;1.26463739976639;8.85232204717789;9.08124356831453;6.86006767706934;5.63082117011707;6.85773341069919;11.0256366769700;12.5192418206685;15.8718080102688;19.8582504533003;22.6634533587752;26.3642723835385;30.5632420845273;37.7146099616292;42.4474991647240;46.5905014066639;49.4955143825779;53.4277777079023;59.2924108255123;65.3511325970459;69.9856619045688;74.4576173145030;78.7723032962550;85.1743493570574;85.4286467170239;81.0029909413736;77.4852221287524;77.8960836354974;79.5649906661036;80.3198028099766;73.5885020827654;63.2404578170122;53.9334823695395;45.4962519528887;35.5529243047389;26.5897217617446;14.5857357703873;5.54011295363498;-3.71673339386095;-13.1138985716696;-22.6663937393869;-33.8302140056325;-41.2163719983692;-47.7493956066932;-53.8299195335996;-57.6831545645623;-60.0749053735705;-62.1191587987212;-65.1890578290610;-66.0121508162047;-65.4729666240208;-65.9781697650626;-67.1204400522535;-66.7623376742123;-65.5269805936311;-63.9644475149942;-59.8378146764731;-56.5927309735859;-55.6715163897771;-55.2506012630938;-52.9778947799952;-48.6113767936856;-45.3643903063588;-43.6138538156071;-41.8622906181144;-36.6700326482521;-32.7330424147880;-31.0140738828497;-29.6243414687964;-25.3208236349404;-24.7092150588525;-26.9062292600650;-27.5890641255936;-25.8189956920693;-23.5802213496305;-21.6586484560817;-19.7128407935600;-17.4618783351108;-17.6783461566222;-20.6515514598961;-17.0595726908437;-15.9078271948878;-16.4908665733458;-17.1500760510916;-18.4650847028788;-18.7740174441804;-17.8380111255823;-17.7347763973753;-16.5683524126619;-13.3468269589325;-9.87010254773056;-10.1693249288731;-11.8498706021371;-13.0868988824399;-12.3814971765914;-12.0956429947039;-12.9627964214497;-10.4833594496045;-10.1710395898057;-10.7656293841211;-12.0332052937090;-12.2193101259896;-11.3326260029031;-11.5295285204877;-9.23927008523934;-9.82813621286943;-10.0444794929647;-8.03489460596530;-8.71495865914315;-8.18013022507917;-8.43590485460557;-8.10765371613833;-6.53750470665546;-4.66227725241602;-4.41662784277050;-4.14780070338966;-3.98207873969698;-2.76723046320686;-2.10339993844208;-1.33025698522109;-1.06916542882513;0.622406833004473;0.654476754942093;1.09869519795328;2.21849075658840;5.56087028387484;8.14758324539903;8.09647961708050;8.79081343673899;7.07920263892341;6.38229814408412;4.07403391700152;5.89621309273226;6.45387847072609;5.97999012836544;3.11951032730844;3.07050539346956;2.65957951104406;2.89260152977915;1.97011889869407;0.197350110779531;-0.385043663154446;-0.906662320099564;0.0655196473885866;1.82092801587668;5.06319600520664;8.51334427611506;9.50139164109437;9.47506569225185;10.6379035971021;14.4863219795397;16.1436615024379;21.0029822196091;20.0172627451595;21.7813728738826;25.6622398191084;28.3214553938846;26.2125054173846;24.1827968784772;22.4609496941583;19.9501658335361;14.9249012595431;9.39373115248575;3.89196556165976;1.57363627059427;2.83295300072856;2.22293567313623;0.000276811237123682;-0.959826139764710;-5.59306440740408;-7.42215753066127;-8.22630062927141;-5.37459553867294;-4.02940617365615;-6.92023351101879;-12.0668330759456;-17.1344877466231;-17.1304565571052;-8.47350563465020;12.2162230014669;45.3074419170411;97.1132082754412;166.689851138584;239.107876539990;287.674467259035;289.663781529073;240.110229277502;173.598478786855;117.958417939014;72.3019723550822;37.8737705772241;10.4206875454591;-9.83412759914299;-23.3781800848959;-33.3443753263805;-37.5189732165011;-38.7412270333184;-40.1703525428625;-40.3946604209135;-43.5828664984228;-47.2256585150365;-45.8182213012653;-42.1328194651073;-39.7098871594327;-39.0364910181997;-36.5145479243491;-33.8783720683924;-33.3536961057104;-30.6587092752149;-31.6785588256929;-32.9556288231373;-30.3129149399837;-25.3775422700177;-21.1000218578380;-16.8363953696512;-14.5005366203624;-11.8931643335429;-10.8403349034744;-8.90915585695730;-7.15759431576486;-1.87971839423179;3.70726805664100;7.59591408159951;13.8843135403944;21.4365706852579;23.5193213984256;25.7675652118235;28.3952948793091;31.6644016277962;37.5245226337590;40.8499148559992;40.4371625176755;42.3409585194816;47.1264821488755;46.8908170622461;48.0392778249716;50.0089221199548;51.7722386065252;54.9285680736182;59.2393846489143;63.1252334971245;65.1722139990574;68.2255485611160;71.5885517927204;74.5571412926652;78.8903582176784;81.6368603344019;81.8290601378746;83.7313442949105;82.0572363247312;80.8459204778509;78.2994096899436;74.3029798707534;67.4567931864037;57.6975608603968;49.2857001108630;41.4599376373051;29.6414234023862;14.3220834709832;-1.55750971507945;-11.5430086857690;-20.7411724782372;-30.1631385249689;-37.9599001716744;-46.5756749278083;-55.1152547465606;-62.1684396198996;-65.5005972292592;-69.1932984043243;-72.7649648825415;-74.8695243459421;-74.0649533603575;-73.5482946902334;-72.6347351793894;-71.1821400499940;-67.7354951302159;-61.5427139394834;-53.9363179902475;-49.5985526308889;-46.3153847968403;-42.9404700078845;-41.6950856800980;-43.6547298680533;-43.5787110557875;-41.0467935237903;-38.5972564119735;-36.3488414522883;-33.3304613617551;-28.9978758071892;-24.5875253079413;-21.2788268546951;-22.0494285538794;-26.3587706119528;-30.2148901780647;-29.1095905539731;-27.3527510466509;-26.9809102171719;-25.1399764410323;-23.7476990119711;-21.3304739343748;-18.3591495783300;-18.3406528577301;-17.2486443068415;-15.8888013061260;-12.6143209544519;-10.2404220100168;-12.5800931614438;-13.3637131684017;-12.4835066987214;-12.5022699453405;-12.6239089199299;-12.7612564008325;-14.4696852944121;-14.1418301198882;-13.5542130914615;-13.4526168756475;-11.5769774433698;-9.09896820742795;-8.00926621020455;-8.09696686832198;-6.93527872589354;-6.81752748457609;-6.49585921895242;-4.69703784998985;-3.21912308354230;-4.58485564566049;-5.02432644516857;-6.32704527685135;-8.14253525125454;-9.07745218123076;-8.30932414812473;-6.55260088544008;-5.45306912710924;-3.55064981475996;-1.03665492824415;-1.32259437906200;-1.28535752161062;-0.950803790367715;-0.963214075225514;-1.66440422771128;1.49595164403144;5.52942143748952;5.37713961810156;3.53820297644581;3.67751257941600;3.24152800236327;3.83632027847137;2.94687098038911;1.03245287256878;-0.770456775618068;1.56230180149503;3.85189867031269;4.77525603809376;3.98712885441543;4.61799633778920;3.57039082225797;5.69291422557362;5.89799654730218;4.45075661446677;7.49104496544281;8.21144721692152;11.5388863438149;11.2183756532899;10.4991091423225;12.7107861095801;13.5864321646065;17.9819656836836;19.8793276553954;21.0234451012705;21.7089869127781;23.6798921046844;26.4801272284442;26.1783580643082;21.9617317068906;20.1810413943004;20.7030726115187;15.7309796214760;7.62313214439077;3.32116243390486;-0.717515166771709;-3.81661896323524;-4.91604914807150;-5.68491573801227;-3.28084033103454;-1.72464987589534;-2.51677151029091;-4.49371072036530;-7.33396566853812;-12.4543894980521;-15.7886271644953;-20.7899863534667;-23.8424268402881;-25.7308381245753;-25.3226543641773;-14.0978825804762;15.7679028979181;60.9662816501722;122.725817562628;195.394052863523;266.838820695287;302.490395197145;286.220171406815;225.423281021261;162.306971502789;110.421725356716;67.9238564490227;34.0514000586439;7.32890002800961;-11.8893964451960;-23.3221309311142;-31.3993345579309;-35.7922618009212;-41.8224317978447;-49.0358837610477;-51.3161265109207;-54.5531310018815;-57.0457063674390;-55.5257164687285;-53.5813157744617;-50.9190935602156;-45.6121508852761;-41.0161970999323;-36.7831371805287;-32.4579891000001;-30.8506928076826;-28.7504348163778;-24.7380550249914;-19.6380314461659;-14.7245382153938;-12.0906587945859;-9.99275474703562;-7.77363786410226;-5.31672054260755;-1.93260832660140;1.15539278420436;5.78244132182308;10.2686152585107;13.5650302909604;14.2004147628673;15.6914197241534;17.8879459624938;20.9421875470149;23.0601285785656;24.3650846366321;27.3158019403329;29.2920296820095;30.7555507075002;31.6020890408275;33.8748458797443;37.3066637286522;41.0938582677508;48.2679214011147;58.0082720648935;65.0052156306570;64.9554423542470;64.7525623167679;67.5139643504828;69.6668719139533;72.1839764763711;74.8746488104495;77.2906960385187;80.6889730246859;82.7793754124725;83.2790790225574;88.9161893735404;91.5651870881576;89.9485850292773;82.6944216315717;70.4945444652238;56.6124187638634;42.9185853163306;30.9176805503241;19.8597429678924;7.16623816880889;-3.54004062283834;-15.9879899830687;-24.6757995598994;-30.0723937925885;-32.9542055680981;-33.7940949219068;-40.3125786193649;-54.4365001651061;-65.4411785014351;-71.7473983588852;-76.1154084628474;-78.4531831904033;-78.8515571020587;-78.7354585502095;-76.0043639331050;-74.9380172083787;-70.3594726702802;-62.2156415251275;-55.3235537664041;-55.3860966514854;-57.7663845169925;-57.3096974840814;-57.7292466603172;-58.0096852495966;-57.5135662216873;-55.2382115294598;-53.1829564051568;-48.2352742986847;-43.6396997257290;-39.1843169741028;-36.1479793027879;-34.7171620635358;-32.2309588624240;-27.6353693808542;-23.6941297055627;-23.2586482574892;-22.6696244891384;-21.4761790741446;-21.4117946570453;-23.4202171010317;-22.6255977120461;-20.7564054312358;-17.1812029102470;-15.2088864227034;-16.5695545718112;-18.5630265688224;-17.9872082554623;-17.3333786513725;-15.5386142268496;-13.9005135872114;-13.5471784452621;-13.7794037634462;-13.4838175881447;-14.0640988511367;-13.9769044423642;-15.2188449953344;-12.9815609139106;-10.8211933404286;-10.0345162164887;-6.81788572111619;-8.06387325882138;-9.37779032651706;-12.0719821487621;-10.7272784772962;-8.84180097419703;-9.00886432854442;-9.22102696125304;-10.0256878437803;-10.7156346239340;-10.9173276938756;-10.6295028459574;-8.36516518052267;-6.45805997106396;-5.19774915685998;-4.40370375298239;-5.12947381501499;-4.63851347847433;-4.24786515375358;-5.45494752403652;-7.58620838825023;-9.05497036429756;-8.68463247108115;-7.87474736459820;-5.78151109140018;-3.52217712367889;-3.26878718581724;-3.40094758959219;-3.21824927775149;-4.68725578362925;-2.82712753492511;0.464576443483915;0.690191753746854;2.94542307204631;2.51318117863801;0.273226662828754;1.05876037297868;1.03873577907552;0.950151426057743;1.68360878335819;4.83034676082706;4.89887432820040;3.67038075929871;2.68326645533771;3.55221014089842;5.81323921094115;5.39020626543272;4.71003295263491;7.40289118543614;10.8628948441264;13.5802993273095;12.8337192045270;9.99119837960591;9.13569681018456;10.7519366782552;11.8233059054361;10.8146739720651;10.8981660674876;11.0454184744126;12.0924231429559;13.6904005320488;15.6833777537894;16.3695828336272;15.6999442586156;13.0495314419916;9.48034501276213;3.37428518587952;0.203266449712146;-2.63961128195853;-5.75352791181955;-8.46817438820164;-8.99304881585408;-11.7625604716624;-12.1478355537398;-10.7510699629661;-9.54241522954754;-10.8241342564954;-12.0390460516132;-13.9299828707594;-16.7847597445541;-22.6817699489037;-27.0774605803459;-25.8020164373183;-15.3475288240819;10.9990040190070;51.5903865728555;112.102733348054;188.287903867693;261.350982889953;296.704919706699;279.094375448596;221.488905562455;158.437475061290;104.514053434337;61.0835455102192;27.3838128245312;3.59793522093379;-13.6249147468313;-28.8152955643966;-39.7931420101330;-44.4887086628430;-48.0799951911568;-48.9733581497874;-50.1321769402177;-53.6918260747214;-53.8637192453676;-48.9473704662810;-45.0004726802110;-46.6678558651493;-48.7442072583574;-52.0024638532007;-51.6170938703292;-50.0503867539325;-47.3888882602375;-41.0365421929197;-35.6874148115468;-36.2497124869689;-34.2703029464243;-28.8154088054201;-24.7666392654028;-20.9837687306772;-19.4271526326207;-15.0797659904821;-11.9225062827543;-10.0010310109975;-6.80962996123650;-2.13505645614785;3.39270717630304;7.94354741509953;8.49610727258331;10.2944683197132;17.9203469445461;23.7377891727556;28.8282779209839;32.2038120725346;33.0214998122369;33.0617069154434;34.8379734934889;40.2188949373165;45.6463404598016;46.8401280365021;48.8028222017010;51.7587744108098;54.7833572396757;59.3582822167236;64.1991459241691;66.5148556893574;70.0224192993141;72.3212924679032;76.4037739761170;79.6894049647414;85.1105594848203;89.8608085199139;92.4649490204992;90.7616855137126;85.5519865824199;78.5941230203069;71.7067008445451;65.3524443694136;56.2151445000792;43.7684491957387;30.1247219169621;18.8934421846445;7.72129259155758;-4.20987772642634;-14.9908707695760;-25.2013244302727;-36.2939377349983;-47.4652512332155;-54.6034578716849;-59.8039284398680;-63.6441295399223;-69.4595478310686;-71.0711463184434;-71.1345946945765;-72.3995905115325;-69.4609261243023;-68.4286742031707;-70.1331738404896;-71.7372911883706;-71.7012933664199;-71.6926184642842;-68.6033636620778;-63.7441231474333;-59.4200658538288;-54.1042931655020;-50.5451007570468;-48.1593262607253;-45.1953563596696;-41.3807560741655;-38.1127438419215;-33.7268319536879;-33.8170649549514;-31.9981799402120;-30.0854924934210;-29.9497753905765;-26.9882884418715;-23.2630065289025;-19.9107623329575;-17.6175650228404;-16.0612089809497;-14.2704197556010;-15.2821897978344;-16.7049270906383;-17.7752952772738;-17.4410282961625;-15.4835760149334;-16.8967648709190;-16.2313206440737;-18.5835027969589;-20.8051407946990;-19.0213132744207;-17.9853051175624;-18.1617659093579;-14.3325432449832;-10.1533257111270;-9.92932316385238;-10.1024058807559;-9.48962858893109;-11.0165380130345;-12.4748864193415;-11.5352948462940;-6.44054215981314;-7.28062026489490;-9.15461142486499;-9.68757206882011;-10.1247953702971;-8.28768203295226;-5.12781614832675;-6.34865758296571;-7.70643177839246;-8.22507091679279;-9.35494314232975;-9.26389584928302;-8.48547235378613;-7.78494895397414;-6.68144244742289;-3.38012952489099;-2.97425828458809;-3.74213444053370;-3.42813517885316;-4.15584917703942;-3.10101708519723;-2.68647193214742;-2.30064110553062;-2.16555887449122;-2.41428995065650;-1.07633657971180;1.84673979973252;3.58796743582633;3.11033855443521;0.657312045549237;-2.12545490198051;-1.02932633880778;0.0412389464871786;2.79895551649555;3.58154148500634;3.63959913884897;6.16309171994285;6.84930006847041;7.82210738610055;10.8646574471733;8.56396375027138;6.50607152178798;3.07019145246813;2.26897260026473;2.11947177539147;3.66207076134533;1.74808221248411;1.72283187349017;0.327516096664069;-1.06233189741652;-1.95482330902437;-0.0738922500288369;-0.870528174246580;-2.98516006771949;-2.81038845968465;-3.64112927958884;-3.50989003117237;-1.26829268618255;0.293142637229488;3.26117586627130;3.71226567319497;3.67306954001437;5.34917889766543;7.40678959195862;9.15808953784533;11.2067187013945;12.1005691531470;12.9300037656831;15.0838271707251;13.7839938811776;13.4909587791547;10.6920819019542;6.45667019462180;1.43966459556741;-2.45008473096937;-3.97260494890269;-5.14144433588349;-6.77334226662071;-7.04047383632645;-11.4241279091292;-15.0410378542756;-16.9572887274783;-17.1462999307771;-16.2256610488197;-13.6352705303871;-15.1905448004078;-18.6734085399723;-24.5556570155307;-30.6315562203435;-32.1635626037692;-26.5826245242609;-16.6959648592803;9.94600675147301;53.2670043120854;119.248925031810;196.549680948170;266.418128177273;299.333505443552;276.588709804121;216.737614280713;153.905380694774;99.6345507116542;53.8016085104667;19.1288622237798;-6.14227019837899;-23.6465387694995;-36.4266752383529;-45.2475153448796;-48.0948003690307;-51.9744002218985;-54.7147272382464;-56.9138203481707;-59.0631159075058;-61.6274725930754;-62.9872281454473;-60.8171510937423;-59.3303030297886;-55.0536828609885;-48.0892257099736;-48.9424351114065;-47.9720155795580;-46.7831739945828;-43.6400257110097;-40.1754451578489;-39.4361701006322;-37.6845324246456;-33.9077203639376;-30.0247719481516;-24.8455117554760;-21.6612420270064;-19.1893298229948;-17.4519808633561;-13.3002483601055;-9.28538553213097;-6.56375667931327;-3.15206732980123;-1.67336133193323;3.55551051675082;9.51619620811712;14.2992165646616;14.9933770605296;19.2188036251163;21.5617580018606;22.8558426380991;23.3814275614764;23.1079164921703;27.2524665747216;29.7890239461717;33.4315069886583;35.4073319760620;39.8018021082944;42.8339464570142;48.3378333783547;53.8052226222210;59.7757347000660;66.3950852079487;72.0378506948392;76.5684977176305;78.8747390273992;80.1933873257710;80.7013967606920;81.5256133742243;82.3245951775224;81.0964907354257;75.0950107923688;66.3293680285481;58.6759725581903;54.9832691381687;45.4329589239084;28.7765587364353;13.7780956455365;0.379828453754644;-11.1559902136644;-22.1493510039916;-31.6116841226909;-41.9721535748200;-50.8133487814860;-61.4136747144933;-69.0259873955762;-73.4730516094170;-78.0477889680860;-79.1792123091610;-78.4733266110576;-78.7072488800241;-77.5888419969751;-75.5043579091458;-71.6975975518385;-68.6378965888707;-66.5774779006688;-62.9038144608325;-60.2734094694318;-59.2485901728418;-57.2547417921529;-55.7101427131488;-53.5076152598248;-50.8695154075150;-48.9653695651017;-46.6045681212406;-45.3892621995708;-42.9701664218705;-40.6981500654031;-35.7290147990597;-33.2393395766946;-32.8126010224786;-29.0186207937061;-27.8016477346521;-25.7767710227936;-23.6582233382180;-24.9864062048478;-22.8365144119008;-19.7344361291745;-17.7746095534214;-17.2148942283751;-17.5059003385472;-17.4912878578975;-14.7441952468215;-11.0913171295345;-12.5094542627818;-16.3126269154444;-18.7563137405281;-17.0822907425886;-15.9047425421816;-12.1481786135329;-7.64684162234508;-10.0874960925447;-16.5292953705351;-20.6476207663619;-23.6376788842963;-24.9262983716808;-23.3152321133872;-20.2870706934955;-18.9066472952681;-16.3040776757562;-15.1448149383254;-14.8288559542940;-15.3762149066364;-13.0867000546613;-11.8650904419685;-12.4359056199068;-12.4043100426694;-10.1463409751587;-9.59476954959571;-9.43167534434215;-8.29589273076307;-9.30105900141814;-8.93670100535220;-8.46940369150151;-8.11940247302278;-8.49770714635590;-5.62411841000476;-3.66218777712556;-5.92405015190179;-6.02118371571266;-3.29349034034880;-1.73164297831015;-1.47597307305269;-0.393924081100465;-2.15046229537178;-3.34389559682279;-2.39676461496362;-1.41776082646239;-2.05572545654835;-1.93573489023859;-1.09930471107508;-1.70250989020838;-0.527568950130326;-0.124369036351111;2.07659730453901;3.80334741343376;4.67658773451313;5.38337939775653;4.26157707004488;2.84029978535631;2.87827291476986;2.81482261770111;3.79692036252548;3.57456248217249;2.71870370765748;4.35446420269045;7.32620888397241;10.4314371059892;12.8491354853630;12.8256616828256;11.3599116332777;12.1027184535940;13.4869186756412;13.8931697982866;15.3999368051835;15.9997547899083;15.3671274408641;13.9857778781642;12.6593028340566;12.4742938567729;11.5152374908512;11.3731438706928;8.83352577407709;6.19187160485953;2.82384393583801;0.00290285192747114;-3.34289767713850;-6.03085840158550;-7.98791240127386;-9.24189137119609;-9.17233419384136;-10.9386895817766;-10.6499657029117;-10.4922383990079;-12.1074945301680;-13.4404555657786;-13.8993584859976;-17.3704516704162;-23.9580062864602;-25.3855027351296;-17.9751810989419;0.238067431255391;28.5370474106095;74.1568962608454;139.871343871031;213.841237824354;275.720462192380;290.151614007638;250.161391626869;187.251464972401;130.920997045951;83.9391689109501;45.4989371816646;16.2020584707521;-4.26456831528423;-17.4643493442807;-27.3692065549291;-33.7072596324434;-40.3989271618365;-45.7140570537770;-51.6853565611862;-51.6790044430988;-45.8890542450973;-44.8512022299462;-46.1964714810343;-48.2187364343748;-48.8776236474538;-49.5361158556510;-48.0157143474542;-46.5073812438403;-43.3491925793711;-39.6972115039830;-33.8734725917587;-29.1803991936153;-25.3788335773779;-20.8169086514797;-17.8867834027520;-16.6809850762659;-12.1346605996739;-6.70792055798104;-4.16433782896539;-2.72371444157867;0.712941383027112;5.04308204051318;9.54668488949785;12.6118011066712;12.7947833897512;14.2585246511397;17.6226494909141;20.3669584945547;24.4954403917062;31.0660725252122;35.5453734315471;36.8877107715750;38.8101679742497;40.6001565437396;42.8490115123656;46.2530771345543;48.7497508553626;53.8241019641253;63.4116432112037;68.3220336927759;71.0744220940804;72.6748207340849;73.4636192576197;76.5136905877801;81.9865796948187;84.1658027992104;83.5640435970670;84.0893422695338;82.6544690471137;82.5479988713393;83.0715869609885;79.2490347005570;73.6746971917311;67.9364662914779;62.2248839815744;51.0329029840286;41.8060701725433;31.2457973139416;17.2086252015501;0.385855474020731;-11.7567420498334;-21.3312900357511;-29.7533916277578;-37.6887357038166;-46.5074396740017;-55.9665981934480;-60.9874776701826;-63.4199497711773;-63.8475041340978;-63.7484575356616;-63.3386870954295;-61.6217159434665;-62.8816935066695;-62.3756589228647;-60.8521002888855;-60.5422027003193;-57.8765316469238;-54.8076736971974;-48.4309767644382;-43.7050882182849;-42.0648795931932;-41.3710131904860;-39.8073751204529;-37.1512029248442;-33.9901041772043;-31.1528128354334;-26.9172210219318;-26.0508810408107;-25.5025511814008;-23.6028971361694;-20.0565872637341;-19.1699612599862;-19.1878783687552;-17.5623646418194;-17.8307296931888;-15.8130959089996;-16.2898390829793;-16.6908562061319;-17.5525076864977;-16.1837437154632;-15.4267827847692;-14.7443318251724;-11.7887736697943;-10.6354318827436;-9.68149496568058;-8.71623337649964;-10.6147672555972;-11.0729493419433;-10.2269852331750;-11.1601299826404;-12.6316938324307;-14.9208525287009;-14.9718044560721;-15.2385621078753;-14.0759051152171;-11.8327555382961;-10.2043104009286;-4.54596231102652;-3.46359641583968;-2.62807512994824;-4.49354023953432;-7.12723976434271;-10.2753433240354;-11.3257845593550;-12.1431481307585;-11.6033439317015;-10.1134528124460;-6.88809614414282;-5.40350157425678;-3.56651778618961;-3.55482422463691;-3.99100176152861;-3.37130167216820;-4.54655259243939;-0.961702356893843;4.35177123642910;6.74119216095616;5.88335180774287;3.62380405750855;0.928467192157150;-0.543855286793867;-1.47366928010889;-3.36858887852020;-5.12544125441189;-5.44324122549164;-5.53581006266403;-3.85829881884754;-2.97800868204189;-1.59288273435337;0.700644962820506;1.12492691435132;-0.985236305867873;-4.29657225576526;-5.05817251025563;-3.38379960988244;-1.13312338940819;1.79150299445835;4.64357702276716;8.06489662557622;11.0654995934910;12.5213007293581;14.1408862046941;13.2511399310709;13.3349587728821;14.5139924142853;14.0939150445191;16.2517071472206;17.7475205467532;19.3956736536684;19.9925230969031;21.7563479374543;22.3884112259615;20.8097655156386;17.2821913121908;12.7349464803920;8.50394699548514;6.33346540061618;6.16908472671569;0.258697743510256;-5.18411967679933;-7.83280251098257;-9.27590045115949;-9.52884248355054;-8.10965072388096;-6.56218911984487;-8.54783454815226;-9.65257123392222;-11.7252195155827;-19.5795970067426;-23.1880639026169;-21.7337276088574;-11.8048770208995;13.4508953234799;56.8794138263010;119.062600691152;195.404475569276;264.525222712056;296.424455995114;277.175583793077;221.417619091359;159.896389379839;102.629943435379;57.9580539118814;23.0560878064120;0.247749274338666;-14.9491243328114;-30.1113254749362;-40.2275306491571;-49.3026545259376;-54.1588246650786;-56.9792353250932;-57.5055086172375;-57.4074581587089;-54.8144212885377;-52.3227068932417;-51.4974814801952;-50.0147337640418;-46.4571797730672;-44.2825684352900;-40.4238147029705;-36.3394079673440;-33.0363849930033;-27.5256536249577;-23.0568035596923;-19.5269358538208;-17.2592623732729;-16.1539682788683;-15.9281431953305;-14.0307823611518;-9.23990808747623;-6.47862333952991;-2.94269646519175;0.466537221982264;5.49896848795031;8.54946097558392;11.6109077131668;15.0293234844739;18.2810941889020;20.7201895952973;24.8941835093647;28.4869605103198;30.1176042463409;32.2813108805024;35.7475554510982;36.6431686870854;38.0200359217985;41.4736209857018;47.6595908265384;48.4317424250643;51.2526019764063;54.4548622791752;56.2570822630821;57.6073227804126;61.7175418964857;67.6558294999047;71.0615424741689;71.6928614177807;77.0965219398534;81.3548017164266;80.9362869406892;80.7851445256480;80.6186776541850;81.5014213367024;82.4645511706947;79.2735131165702;69.8987271387484;61.8642316736488;52.6967764650412;42.5191601277519;30.0271799384401;16.2760083625347;5.39775657260265;-6.93088527261883;-18.4732482139573;-27.0897412047796;-35.8272471927181;-43.7558211099924;-51.4297277931723;-55.1768105186527;-59.0196100651860;-64.4640574808103;-68.2067538756480;-71.7366648087400;-71.6763793215432;-72.5290020493690;-73.2774462227822;-72.4882674907963;-71.7757320816555;-70.2885982045486;-66.1700334034207;-61.8336623082445;-56.8961628626017;-52.9124317371273;-50.0707299292540;-49.1416640612532;-47.2539820294089;-42.3800101317357;-37.7255922465027;-34.5466692351536;-33.1935809566507;-29.8518940583322;-26.4489385702599;-25.9124383695790;-25.7049457835609;-20.9274493254809;-15.2985357275941;-12.9886266304903;-12.3428978540766;-11.4152996092650;-15.9938972167483;-16.6986504122802;-17.1008881944234;-13.8208569142066;-11.8980657727781;-11.8604687839034;-13.2538944497505;-14.4527436115908;-15.1044929807712;-16.9821047219974;-18.0826856859243;-18.2960335840351;-17.1911936090044;-16.8216360194273;-15.4910285881181;-13.0767417660303;-10.5576293844655;-6.74651102316549;-5.63478917968940;-7.34241497307251;-8.60410755788826;-9.97323696276040;-9.59871318580931;-9.74928569198782;-7.40863870613233;-6.06702830913265;-5.86081671887913;-6.24505833580428;-7.96129016466429;-8.09773249054107;-10.5022422842691;-12.3915866636011;-12.2949850626289;-9.49137780866916;-6.46985102294275;-8.23887011949865;-11.3937287456961;-12.5214572835481;-13.6926742962915;-11.2756966973175;-11.4676654367408;-10.4427596528106;-9.14775731271446;-8.04811105519546;-7.70402514275231;-7.17049056501172;-8.61326124410787;-7.28863162150601;-6.65264997868634;-5.58541601128015;-4.25318655741989;-0.416670173600119;1.46353926721784;1.79792157279446;1.21060149836904;-0.666631139047150;-2.66165143292538;-4.05289275858477;-4.48161082227915;-2.38393347232418;-1.93567351970261;-0.911757376669048;0.696426546947188;3.66140632974938;4.42142728498011;1.94029822359343;0.225524533559729;-0.774294544417890;-1.58681202969780;-0.183534239960392;2.48433700792255;6.82824800946284;8.45579294097036;8.66763804464467;8.97934340105997;12.4635188176949;15.2367769408394;15.3226097111335;15.9932475444544;15.5602377980222;16.8924100177716;16.5775047675947;13.9572523332339;12.8931912411070;10.5882784130111;9.15219295237777;5.66477301159575;2.81301566306776;1.00069198682742;0.447579289214860;-0.621859787231930;-6.95185083819081;-10.7634047472653;-13.1491748842023;-13.5934476312054;-13.1143692889532;-7.92551336963767;-4.11443942891036;-7.07870186192600;-14.2115611814901;-22.7116904418999;-22.0786192465428;-18.6198818707067;-3.99973424521964;26.5875306527137;77.4514214708671;145.703222518992;223.601980075474;287.858259163072;305.407033928031;271.925284774223;207.928834879701;145.454693827126;90.8478533508147;46.5633645936864;15.8469561474450;-6.73460882400233;-21.4499378866890;-30.4704499780386;-35.1970292623507;-42.5996853467267;-48.2352264209212;-51.5495122642866;-56.3312933349625;-61.1078288520531;-62.5987826176358;-61.8234412816595;-61.6958820509754;-58.9546365555494;-55.8640639864027;-49.5305526971519;-40.5139701988634;-31.3369191167980;-28.2198792647115;-32.1457333856215;-35.4421782045000;-36.0793799588934;-34.8717287339434;-32.2299263714412;-27.0308476763393;-24.0473964727353;-19.6916654138767;-15.6877967007881;-12.0693873885719;-8.39585386583034;-1.70020797396697;4.24478809888564;10.9664689441522;20.2414490721469;23.1357882813444;21.2774626909252;19.2930491753600;16.9731889114743;17.1462088690005;19.1936392141674;21.6355483420448;26.5820029390973;30.3430698392647;35.5607679725549;38.4454998349247;42.4457405911762;47.7642880688318;56.4980857980817;68.3339915160451;74.9275730572335;74.4645186325046;72.1557574005128;67.8037321201606;68.5333551063163;68.8541860756490;70.7821230413765;73.2290552828576;76.5353661350761;78.0299335739383;77.4618414065026;78.0344177446144;77.6755802249565;73.9219138453910;67.2103005710873;56.7295471577586;44.6577834287533;30.7678307653854;16.3124401612243;2.04029167403269;-8.83885746782525;-20.4707303827628;-30.8041719132064;-37.8332073185672;-42.0710311881316;-44.3735075772721;-51.6887555934925;-61.1490182670274;-66.1855500693313;-67.9355324345320;-70.8255585043077;-73.5844672953899;-72.2123025681459;-71.8136179791864;-67.1370817115535;-62.4517603029218;-57.9152940332320;-56.1032430101226;-53.5817748903870;-50.0775926489579;-48.8018601391152;-47.0561057227480;-48.1470453114136;-49.2509821039065;-46.5085753318207;-44.5019383710541;-44.0245322351703;-42.6137220706877;-37.6560418416202;-32.0746010915084;-28.4247558521265;-25.5151799603623;-24.9112783227810;-22.3931412096739;-20.7828931404054;-18.8432517932735;-16.3011005122386;-15.3118700436259;-13.5903414375234;-14.2440564234082;-14.8678323974321;-13.6539233596151;-12.4390716255794;-13.0726029442096;-12.0660736373196;-11.1988932573877;-12.2136823405147;-14.0809060613430;-16.7649422315957;-18.9820500297444;-21.6022441023424;-22.6187511200324;-24.3140355878904;-27.0777168975092;-26.7382324033177;-25.1983057343957;-24.8838787256721;-22.6827619058852;-21.3787222772095;-20.7017061678858;-17.3606906475910;-15.5930291831390;-14.5027400097168;-15.2986863301927;-15.5681437993494;-16.8391698447324;-18.4381348891898;-18.7186701574758;-14.6346616177514;-9.31934117721439;-8.07382638485481;-8.90127716892376;-11.3426315283400;-12.9908722891360;-10.4398558905011;-9.13280383554969;-9.66433407559017;-10.8797183204376;-13.8414068054311;-14.6163190137193;-15.6397148755828;-16.5234788318309;-13.9400670788106;-15.5924524908847;-15.1943328770835;-14.0575748552403;-12.2786753080139;-9.01423671002465;-7.51636270533281;-6.57005881974941;-5.03812330456144;-1.67407170412016;-1.59197280232986;-5.02388517348256;-5.74510740001440;-2.49140031235935;0.583365984859160;0.615545898025910;-0.959141097088241;-3.66107059213284;-5.01165285767127;-7.18520511904826;-8.03855393916416;-6.13240005312082;-5.14058489515397;-1.78292093340861;-0.244732829263537;0.0510971016251662;-1.09286010183382;-2.30569183688754;-4.64114847621122;-5.10810771563851;-4.86035956647131;-6.38343203758206;-5.08162380232610;-3.68879003252317;-2.09893369178547;0.532877313958281;1.51543678642884;3.76929410063593;5.68173114649739;9.37210703897133;10.8063884867023;11.6314403459643;12.7553700246311;13.9858153197655;15.6912782097245;13.4913000790350;9.61573090150823;7.33640790420132;9.77935920468551;8.37077324109030;2.49476819882453;-0.575138912356297;-5.05404360633218;-8.05588567492299;-9.71989108079411;-13.2500530008784;-13.0443541873836;-15.3585042132357;-16.4474395698641;-15.7905737770113;-16.8539920208014;-17.5513650174311;-16.5302699528725;-17.3443380535162;-21.2644787753481;-24.9262188203528;-25.9113723543908;-24.9916949696383;-16.0360318434706;6.85521152131890;47.3180092634046;110.686404087850;186.610650867865;258.828516835073;295.836855643318;279.747573395970;219.943806316216;154.877914089828;101.249864180038;57.1324322429140;23.5187148816561;-0.803550577857880;-13.5622374307959;-25.7716985323534;-34.6885508642838;-43.5358437285380;-50.4386495038969;-55.6826560812559;-56.4706370996260;-53.9470310348201;-51.6605455403651;-54.5256600266373;-57.9662484520915;-55.9565258100422;-53.8829817006515;-50.7937352304868;-48.4844115267835;-45.8076391370010;-39.7283339230195;-33.0229726496657;-29.3720873023586;-28.5701110340792;-25.7477070312949;-23.8905121505260;-20.4850457966078;-15.9997732940962;-9.96881236877362;-10.2488123156609;-8.24397253095688;-6.48666161987120;-3.30858166648540;0.251218289061872;2.40636067201209;8.68450598407046;13.0030278783100;16.9188334796369;19.2315811076432;18.3392200178629;20.4916935033134;23.8141850087640;29.8828053077291;34.4155346685697;34.6351881127050;38.0486269009312;41.9760881256958;45.1779091042515;50.8067541205785;52.6937002920399;58.3027995403727;64.9055442319120;68.0886856488655;73.2321445594553;77.0224192974161;79.0810809775585;80.1884572735075;85.5539442869057;88.9778522243460;88.6030514965515;87.6350223788396;83.6868496918184;79.3379113399233;75.5865507397405;71.8841882343216;64.4795009759942;57.6707238530442;46.4326448373482;29.5543498859673;13.1456055220581;-0.102598451568366;-9.77519159203891;-20.8699527428186;-27.8872573666640;-35.8022006552410;-42.8883954438510;-48.1448232749011;-54.1282606082053;-57.4556103347216;-60.1848462222365;-62.8380729113375;-63.0365435390865;-63.4771729519305;-67.3053454856517;-71.7964525807431;-66.6888232115594;-63.6263975988188;-65.9912898216688;-66.9175705200972;-66.2403809074167;-63.1839014415037;-63.1756930203880;-61.0782378738200;-55.5397448553180;-53.1438570501772;-47.6157761853825;-42.3339719789326;-38.9476448183421;-35.6898788985399;-29.2477442361337;-25.5569252323323;-22.2376094933844;-21.4576979371446;-21.3572632011089;-21.2989440190012;-24.6823147136445;-21.7289644042093;-17.0796473877830;-16.9745086306463;-18.5137198980933;-21.2760602798035;-21.3114977280454;-20.5502972495984;-18.4549280692384;-15.3818585079431;-12.6889884442595;-12.7071775367776;-10.0043111735262;-8.25200125435559;-7.41688162024633;-7.54250764643579;-10.2769182092956;-12.3860934177920;-12.5061635834841;-13.3163718519750;-11.9700684785979;-12.8406493139112;-9.22944166400716;-5.32775841292467;-0.421981489516558;2.06745814962773;-1.36399930528270;-3.63286177786893;-5.73172493084720;-8.05994977448980;-8.85026840905372;-10.9349863231542;-10.9505640045921;-11.5329203455219;-11.6158081250586;-11.7965651105845;-10.1833669104701;-9.40080222994621;-8.07392808338136;-4.95183088291202;-2.88966247002012;-1.33021757840783;-1.26115258484045;0.967068109282754;3.95628661797032;5.29520425429632;6.68380840542829;9.16828223755787;10.4085033894596;9.22101656845485;8.78277179387668;13.2213698236922;10.4873293282422;5.37753105997351;0.577514791603420;-0.873254516963659;-2.44698350622525;-2.78099054853028;-3.49541676776078;-3.24344442800554;-3.55837150510607;-3.39305413465336;-1.87308094510766;-1.69445255631572;-1.90370084273105;-0.215183355715059;1.04263461985526;4.93679394641938;6.26447544659750;7.13740851699552;6.76830456289186;9.28117872930443;10.1238045171690;10.2804580193203;13.0456957885903;11.9850288298255;11.5840697480859;14.8589496653397;20.2429640611826;22.7964859116238;21.1999445679999;17.7426802933174;16.1714008900923;13.8284788981367;12.3299394650954;12.0917493803587;11.2718336761873;11.8525742860459;10.7293493978838;9.05996329230370;7.63983092946257;5.56141252716916;1.73596246459169;-1.17975216713393;-2.79458762242407;-3.47013818191076;-2.93148172421978;-5.05228140230539;-4.26130817812340;-6.22609344838991;-6.74145600209909;-7.61134899133286;-11.6338970388061;-17.0011235386592;-21.4701271030700;-20.5049044287204;-12.4234859141018;10.7595613165039;48.7582055486691;106.002742034456;177.688079829295;251.794910072310;296.787957522738;291.003489356133;238.709044258951;174.961290151701;120.030663984418;76.1359721788859;43.5912187608286;17.2806513276770;1.44512636914551;-11.6116628833548;-25.7278069481122;-35.2770068088545;-39.8471660395983;-46.4039660441269;-50.6335994457858;-50.4491095822813;-49.3164413886844;-49.1999025416179;-51.0258507003989;-49.2914784502202;-46.3510571310827;-43.8052843840217;-41.0682766984302;-40.8143656372698;-40.2573823408205;-36.7451357382542;-33.7602638569738;-29.4501053056700;-24.3376632088111;-19.7752573816038;-18.0431550153859;-12.3611779359304;-5.67483908574489;0.579028849736401;7.16634748993106;9.69293415789049;13.0210730522964;16.5667919415297;14.3846514413777;11.6268352376004;9.76925857563426;10.9994120647728;11.7999021829219;13.1782098717513;16.0506138541637;19.5974700658050;22.4756876295943;24.9958718722156;30.2850071861876;32.3095976821633;37.2858774971631;43.6940777563170;51.4780969041415;57.3980587967557;59.6092071635756;61.8373941538379;67.2645704147601;74.8232773649993;84.8226037098920;89.3397240356546;89.7206820302877;87.2009730986391;84.4840150134504;83.6114613165654;82.0633079665216;79.3144515712767;74.3709839021706;67.7308206517194;63.9859476141166;57.8076937357334;50.2226816621254;38.6643542653007;27.8408115347666;15.4804462985799;4.17783011749644;-6.58874368287599;-15.1164693427120;-23.4222700863578;-29.9494334600953;-37.4758214079182;-45.4450278880563;-52.4093121895602;-60.2413549532877;-67.4922219552067;-71.4053239736400;-72.5082093962786;-73.6936531618783;-70.9459884409377;-69.6205958794391;-70.3756816572582;-69.9928894351900;-70.2876955640132;-69.7285744753868;-66.9357074728281;-62.7164061653319;-60.0508015889251;-55.2914435393461;-50.1124648656777;-45.6847498002920;-42.5429619553441;-39.7214354972557;-38.3865765354090;-37.3243934118897;-36.1776962061917;-35.7717095871785;-33.4593919623149;-29.5194456658747;-25.3135514180738;-18.0990379677280;-15.9588164342567;-16.7486817438769;-17.1862885029739;-18.9711593924616;-20.1939346038825;-20.2734208824050;-20.8258799456518;-17.2795830667481;-12.8287836542652;-10.2011721758185;-8.86344309910073;-10.7649660030300;-13.9629711360660;-14.5206961768457;-15.4972016702055;-15.3218997526934;-15.6614336012288;-16.0254522176693;-15.2532121516102;-9.50454114173035;-6.91528029137851;-5.80062288360462;-5.35687745310183;-8.50196625960490;-11.2098623344669;-13.5995582123309;-14.1961913350010;-13.4240824494725;-13.1218336614170;-11.9845929826028;-12.0308438898733;-11.7562070182014;-11.6188046656027;-9.99839438556900;2.04718162142943;10.5826810931470;6.93439191774606;2.45301337002127;-1.96594515978933;-6.82585045581376;-10.8251696361742;-13.9269514950375;-14.1310839539239;-12.3972364725618;-11.7707189551700;-10.7780721771026;-8.81965412478623;-7.66987444534712;-3.94221101176460;2.25883356439152;8.34541699698503;8.73725343556499;4.33860145060086;-2.40772265313257;-5.92719795978410;-8.68629097355195;-8.16822631187353;-8.29544611962071;-6.39446330570008;-6.44429940057598;-6.01617532604197;-4.89011617627696;-4.89270016948236;-3.64100662039462;-2.81545428333572;2.58543424149085;17.2018496586485;22.0653402750226;15.3306185098419;6.23462613513177;-1.08387400184995;-3.98289188134348;-5.29030959236882;-4.72225697564440;-3.67023284971720;-2.76501389200430;-1.55075948209352;0.416244246213406;3.81625300147874;11.2211704636808;15.6475541997897;16.3417916604950;15.0402480395252;12.9549715495997;11.6559804391492;12.1039213776778;13.0616763450873;13.9800884529799;14.1379486185912;13.9177465567143;14.7984672571284;17.5844752949672;20.6139086462289;19.4236744825585;17.9985210625405;16.6532453993206;6.59242858488273;-2.88011226984503;-9.03653479632458;-12.2500439215717;-12.6030112004327;-14.4086138240000;-15.0337978681261;-12.3561258904810;-8.05945663240850;-7.86436537879707;-11.8630122288926;-16.6058363852928;-20.0009250442377;-24.8542739066450;-23.5488089219081;-13.3159581409883;9.06946287593434;46.5936827772939;106.392310920545;183.099534023360;257.808170544171;303.638647630915;296.883204978237;242.085294199393;178.264537546474;121.591004750174;74.3353729889466;37.6938453030166;9.31375959320426;-8.04540506685993;-19.8580236208968;-30.1144561304003;-40.0333450606186;-49.5059344914517;-56.5203752807743;-61.8423099039900;-62.3284570528445;-60.2398234446256;-57.5042192953497;-55.7839054688258;-52.1334657553002;-48.2146671806326;-46.6233064309835;-46.2791470172298;-44.0450028164033;-36.9682244493519;-29.5071181001296;-25.5187140820769;-24.2073630793999;-22.6148322538199;-19.7024514490790;-16.9574943089554;-13.8825983839801;-9.70604314535835;-3.09388189673793;2.50880765717712;2.66281069393358;1.64091884579790;2.86784160390300;4.90455371710871;5.59713455489094;6.69419251129944;9.62096684359100;11.9773717572870;16.2373258850696;19.7808763686270;23.3449184626966;26.4281722326773;29.8708766705451;34.4435596246769;38.2432973843944;38.4750512276446;38.1383877981346;43.1283556850321;47.0925184987375;48.9981076985458;51.9431801183368;55.1277778534990;58.9681629261384;64.5813168470554;71.4435707848419;76.5061632273392;78.4639595986915;79.0422218903051;81.6080410702204;81.2893845230909;77.7940564571660;72.2148510096977;67.3675421527604;64.4508212861658;61.4875009976147;53.3676691455945;44.7194048730599;36.2315325773398;25.0905207521118;12.1834808010158;0.699561223032490;-11.4902117613834;-21.3928406566173;-28.8436539695814;-35.1092592550014;-44.4871986451218;-53.9184740567495;-60.3674186276091;-63.3543140887482;-66.7380856292412;-67.1901838472940;-66.1036496685048;-64.3694628718411;-65.9865566091140;-67.6585800557661;-70.4273040906567;-71.0418576410727;-69.9481250742323;-67.9673350871952;-63.2231702191823;-59.6033963207808;-55.8011327502779;-50.6370668303339;-48.0825541923054;-47.1804170456101;-45.8443520228518;-43.9063260668191;-40.1604468903227;-36.4808331347079;-35.3924700105878;-34.3262416821153;-30.9936885160600;-25.3648950025316;-20.6497476662956;-18.4021303822205;-15.2808904810796;-12.8150843860190;-10.9562913190010;-9.18588819354531;-13.8219172942079;-15.7194323096720;-17.3339611771391;-16.8500762527495;-14.3857284952728;-10.6776458871455;-10.8470221396407;-11.1731804234727;-11.8094053964366;-11.5398472510872;-10.5942246634856;-10.8068074568565;-7.88351548311516;-7.90076895006655;-9.22410124083780;-7.85562468748926;-5.36169171366496;-5.68786490103247;-4.85923750975099;-4.46489292072584;-8.02043460940729;-14.0267693649401;-17.0269901634627;-22.0081622061368;-24.4915858733395;-25.6332504635084;-24.8278502659381;-23.4069635037075;-22.0108987660766;-20.9558970969264;-16.7352331446445;-9.58774287140786;-6.55149463995924;-8.92289338560239;-15.2835604519521;-17.3537757814450;-17.5726966195273;-18.7075945674174;-18.4118900412134;-15.8794804893127;-13.5004949093267;-11.5851881377889;-9.61589778180448;-8.10433028406799;-7.82242402936262;-6.82012425448789;-7.80801971813471;-8.63931382767920;-8.92954942440908;-9.15345913056061;-9.89132430672721;-10.8652964126722;-10.8023933780680;-8.90024434897830;-6.92027156208973;-6.01299367786534;-5.14303123457131;-4.71099116126093;-3.69067347198522;-4.98380119560864;-7.19254870680382;-10.6313319433541;-11.6177856016630;-10.3256572437524;-11.5387679080575;-14.0645124204687;-13.5453094509561;-12.0871143517718;-9.99999619556386;-7.79460610505531;-4.76512148700739;-1.74450324752690;-2.66689657947575;-7.40128689148709;-11.0684475140017;-11.1120916607333;-10.1795653556349;-9.72467054662003;-6.27976449207469;-3.96945976814880;0.0437135557640504;3.91810023151057;3.66776280412525;1.06542000907257;2.72724091850829;8.82902490618078;11.9828278610246;12.7534990935510;12.0789390979739;12.8105155811583;11.6798661179663;10.5164117224062;10.1696618182174;7.85562610713297;5.69526499408736;3.06023139126756;3.50011976424650;0.112662944448752;-2.36097018786372;-8.76393997556110;-14.4662285748515;-15.6212963589139;-16.5271068734852;-13.2747421196700;-10.8220830146279;-10.6362086204899;-17.8308630210566;-24.8020653482561;-31.7563973180935;-35.3173523469884;-35.2127537446720;-28.4428601609364;-6.06138160772131;32.4100552598448;92.7132449669760;167.609013350622;245.452121275086;291.056486992536;283.362842240935;227.229479254470;162.532904782974;108.968596093151;64.8434813979880;33.4087882992609;9.82316175451117;-8.16904418864091;-24.3416985568036;-36.8888270328933;-46.9361812572225;-50.1587228827835;-52.9849882102241;-54.5496346993843;-56.6200336730676;-59.9561556547108;-61.4087178459338;-59.3087179225134;-59.5560520048288;-57.4545420952216;-53.1449078861945;-48.0436720618828;-44.5551326620266;-40.6358869904267;-35.9405149355043;-32.7842137719024;-28.1895938220460;-24.9050890386235;-18.5498385698209;-9.02188846456518;-2.94059885736455;2.61529441669398;6.80350797755740;4.11649656447590;-0.834803975871660;-4.02567065821013;-7.59384221829794;-8.06812045044626;-6.28125556248883;-4.17569062596120;-0.483446023263291;4.20292039481384;8.40488576726233;11.6089271185107;16.1043754323614;20.0544387677767;25.5787282383572;29.4289810474414;34.8883645644194;43.6136117821651;52.0343922348629;55.1674084531079;55.7989207578425;54.3012906165252;52.7208364007873;51.5103793609365;55.3185981316915;58.8108619037372;61.6451795468979;66.1037530614624;70.7196525955801;74.4003786062327;76.2060409978170;75.5443168364685;74.8710829604959;74.3600943674011;72.9613986689278;67.9805935923722;62.9713242145164;56.8412998032994;47.9466206104649;39.1805111380095;28.2333229548491;18.3562681856738;7.36359578063376;-1.77759493987654;-11.6805579373786;-19.9292245537725;-25.8659655690239;-33.8702970748705;-46.3891751632826;-58.5339868397734;-64.4331899512203;-68.9242870643937;-73.1230548427847;-75.8805340019941;-76.0311610016098;-75.7594158884001;-74.2676635858073;-72.4950383195073;-72.1595151800168;-70.2625572746005;-69.0824897309968;-65.7037243921665;-63.1872221046826;-57.8651658935965;-53.6465670299903;-49.9859554522501;-47.5060447441584;-45.6045260866741;-41.5299807996776;-37.9335046159920;-35.8931554715867;-34.9573537411440;-33.9801903783906;-30.6240964281204;-30.4500988135562;-31.6636702067132;-31.0655941213989;-27.7786183039123;-24.9277347723947;-19.5721277778591;-19.8846924239052;-20.1183488531558;-19.5012690493145;-18.6979810767277;-19.3156159233696;-22.0485717935871;-24.0121259386306;-25.1446592537686;-24.1372682109878;-21.5151825465512;-17.6718966409875;-15.3724746764559;-13.9575482512210;-13.7754626146482;-13.1873293240581;-15.2152641951670;-13.8023951966072;-9.22892036251576;-10.1795466518951;-12.7166668072693;-14.3909167602481;-13.8137838701687;-12.3422276195452;-11.8009619667936;-11.5062926359317;-10.6597330147007;-10.3124671319434;-10.6785921069691;-9.72029535295053;-8.44456153705924;-4.53366271601986;1.41006211820311;2.22520693242354;-1.16320386758529;-2.54222968014727;-2.98134114908646;-3.13394640896828;-5.03604372615850;-5.28502834637563;-6.65277044838282;-5.38052737027735;-1.66507175381889;0.924195159118600;1.35962154696635;2.77038400181666;7.80342547520066;11.4785681945323;12.4283484397074;11.0299172944620;8.15445223571265;3.47523367979886;2.98084109812245;2.42005141395233;3.79975882615751;4.45839089037272;4.79173182572834;4.92595115139055;5.50388711684664;6.41966948381422;5.81379629707676;6.26680118326041;7.13651537695389;6.52269771813710;3.55523471027284;1.80801654636833;1.34665786188088;4.51203242864513;5.58432383158273;6.50691801843361;7.87476953527202;10.0078783406722;11.6967411699464;15.2073206146523;19.5240397954172;22.5193395316546;21.4715729113260;17.6036768728534;17.6114821031461;18.2569648793403;18.0253095094044;13.8490396117970;9.76113694658348;7.94925211559749;5.27225298599074;1.98372671216591;-3.19580777034869;-8.16415578494624;-9.82203385457010;-9.31444747794425;-10.0150318200772;-11.2973788064837;-11.5592797402337;-9.07300553809060;-8.40637891563358;-11.0065002992587;-14.7324534299031;-18.9769759819927;-21.6824376584425;-20.2827522140938;-9.44906943363147;15.9083583572032;58.8338012489345;120.126530862690;196.524479032809;266.459555327163;295.780671293177;271.003129183791;209.554277335330;151.712300529983;103.610135885967;60.9896841092956;24.7179759244036;-1.13082990925888;-18.8093224941011;-31.6747113576768;-40.6075854967084;-43.9683810923780;-46.4212405441374;-48.7508384327054;-50.2215036560023;-52.0669089978010;-54.4529592047788;-53.8702739219779;-50.9143136967721;-48.3174214873511;-46.3893725204454;-44.4078925241127;-39.3159407922572;-35.1385628002482;-29.5324409080912;-24.7372444989317;-20.8024042859320;-15.6984239657528;-13.8598111962270;-10.4630951063168;-8.30347218620633;-7.75602583729508;-4.54547527639848;-1.01042144189040;0.717032394123116;3.97243744947029;6.86027130614299;8.11100552100352;11.6681711356938;16.5632016028121;21.7324948213805;24.0083957050519;25.7127290953046;24.6688914217038;27.7555316895278;33.3399697800951;35.2150934968784;36.9226825622123;38.6268686372318;44.1255646746991;48.1860775902875;51.4305980317311;54.3712985274258;57.3794509953097;60.0584092863412;64.5790800125331;67.1112619812948;71.8537707931365;77.3854241401294;80.7166054694621;82.3601997131891;83.7812664768519;87.8302436293434;88.0860957606266;85.9047045875338;83.1151743332541;78.8727457048726;74.8061023145316;71.5807056084339;64.2483845594647;55.1498046368594;48.1113132063791;39.8248335951212;28.6992552388510;16.3344546957926;5.19548928729903;-8.06108029001778;-20.5790928871753;-32.9150653094038;-41.4477005407784;-49.1669262335227;-55.0352728077966;-59.1476423001426;-62.7140749672993;-66.3096023972962;-67.3859465228260;-67.8260398328396;-67.1529544853405;-64.3564797333563;-63.8537582151448;-63.9030591812530;-66.7566333849310;-65.5145128998191;-65.7336195601819;-62.8518263297304;-58.9346698153869;-53.1147010704576;-46.4402876686092;-40.4955673455929;-39.0464259272625;-41.7101075920430;-40.1140622601031;-38.2959068164254;-35.5932991888197;-32.6245019531554;-30.2560476659794;-26.2650213368134;-23.5958688602519;-22.3940200179442;-21.8048341914238;-21.4119294077899;-20.2054875525661;-18.8925768974485;-19.6013839893407;-18.6443183368211;-18.9829245178447;-21.6854540308946;-22.4069432738973;-21.8818277662552;-22.3660403278653;-19.7026401944257;-18.4274077205171;-17.4743972921579;-16.3117683334629;-14.3682669247804;-14.2025307500735;-16.4185506700590;-17.3523857463597;-18.1594906770434;-15.5321034829371;-13.4394850697521;-14.4796420187258;-13.3285905923992;-9.54825528272664;-9.23556372687808;-11.6525525362971;-12.1232888152590;-10.0306125979540;-10.2767905675142;-10.9923460814774;-11.0716943568112;-10.8183333663772;-12.5939486445202;-11.8189750842537;-13.0003147728076;-10.9340606061499;-7.93277970101226;-8.18103797869008;-7.62028909249507;-7.60702400033123;-6.01167465604110;-4.61676257031255;0.0555346528172985;1.24232336084905;1.49998656912907;3.14441681555885;3.92667657267242;1.94071636458702;0.742186306679156;-0.824832651267801;-0.199678585367322;1.51961055427638;1.89330584317329;4.71160246333478;6.19887439691913;5.40900580343754;6.98861609381184;6.85215574903296;7.94595660687210;10.0023090557133;13.1344608109047;16.3677540192917;18.5623553656148;22.7050321657334;24.4738411817778;21.5182706900014;18.8710871982716;19.6804840341998;18.7698914279195;17.4223614957843;17.2726873339308;15.1755914529060;14.2754732208221;11.6707243551835;6.81535883691244;0.911170951710854;-3.74676237167996;-4.73375901826487;-4.55954751258807;-5.64971250354335;-6.18917030308495;-5.30834825937605;-7.60694290516442;-7.56456094227695;-9.03948952620871;-13.9765917007360;-19.5872113304015;-23.4554119780541;-21.1825906394148;-12.1640545067560;8.51449464479601;39.1625627887563;88.5472064213405;154.975991169962;231.315661911166;287.787647275950;297.000505805641;253.956597743155;191.143872156517;134.235521885759;83.9414561195257;43.8822465916164;14.1078863708660;-6.22775687287116;-18.4595920978808;-27.6557505197761;-36.2250413897448;-43.5905966028305;-49.6451278590316;-51.6930486052222;-54.0728525301225;-54.6299508453228;-54.7562669189708;-53.5216449831041;-52.7865461289717;-50.2667315524801;-46.4081380370032;-42.1772142753414;-35.3953189545188;-29.3332192083264;-24.8151161123593;-24.8313510783292;-24.1345282144209;-25.1327379487125;-25.9679580693421;-24.0896925844925;-22.6349327522934;-18.4833389677058;-14.1246291544477;-11.5756534855546;-7.68232580190331;-4.07007699810673;-0.792184340551539;1.42363435954497;7.16626758509837;13.6225528343580;18.7685303917899;22.4571560864293;25.3440346508259;27.5185067226372;29.9571321369241;30.9141808563987;31.2984920064115;34.9748831535917;38.2563388541611;41.8940573132019;46.0228528907563;48.7959777909216;53.2408045062720;58.0614354909749;63.1012443172434;69.7731857018906;75.8259767671281;83.3170833769816;88.6885699900180;86.5866393154194;86.3752066407611;85.5324917961772;84.6921345277377;81.9222251134049;79.5621639767397;77.7221580583944;75.9781063180818;70.5644577630632;64.9938872421140;58.2046675666182;49.4841445477804;39.8370154041343;31.9409685417044;18.0056488390736;0.587091681189228;-14.7637464025464;-26.5165911876579;-35.0313974778428;-46.2992226993941;-55.2520776735882;-62.3624483091879;-65.8930956304512;-67.8246341243977;-67.9190543115843;-66.3910779014716;-63.6479028636473;-61.2762812252347;-64.2235560292079;-68.6566641543615;-73.8982883852735;-75.2987785266663;-73.0631456586692;-71.0826937047932;-68.5413073232918;-65.3177846112937;-62.7078592502477;-59.5244114571631;-55.6682883842403;-51.2234531872657;-42.2099112189872;-34.2601268088161;-29.2318573605190;-25.0794271861518;-26.3660563709334;-31.9598921016089;-33.6709100291916;-34.3180976724986;-32.8796799446287;-30.0610773342271;-28.0293048667371;-24.8324487762870;-22.4106953461557;-21.8327344660922;-20.0504060858307;-17.8098826371788;-11.6552579694721;-5.11229167851549;-3.78693008571692;-7.62541098710099;-11.9324055772591;-15.3649861259205;-18.5413002084752;-18.7875778268123;-20.1357372496129;-19.5092339014724;-18.6855030750366;-17.3759015711285;-17.2046590060801;-16.2590507602489;-12.8308107042481;-4.32951180826799;5.55844511730531;8.62709426736851;2.41902511386778;-4.90733011921063;-10.7663574218525;-15.2218103971075;-15.8321673609275;-14.9919832852939;-15.9102057811088;-14.3868472070172;-10.2590992965470;-8.46144875382530;-6.72420824654333;-3.93103680645099;-2.82999953850323;-2.69093064856414;-2.54729770700424;-3.67561708344729;-3.11448527652171;-4.54857281281278;-5.47863351017843;-6.15883987769730;-4.62130753368441;-3.83309361773289;-0.819468972347061;3.72391373928104;7.38943863403513;10.4894897551747;7.68108230539108;4.86025682936784;4.74322761018723;3.54682201683978;4.22672245439569;2.26378048830548;3.81272155101746;7.04976087111002;7.94491845330495;6.32216700073213;5.84871753725076;6.86346034466998;9.20767662759380;9.21108687970495;10.5047717665953;12.1255374063843;13.0441568268444;14.2173795372976;18.2437735564201;21.2960716119301;21.6656938269867;19.3504629071759;16.2168286639366;14.3525610341580;12.0059396454191;12.0881458954202;10.9086861144982;11.9694860096745;10.4683437596775;9.71184769969072;6.79039045110381;3.44817513446235;-0.286577738438255;-5.46949957805921;-5.86189102005900;-6.12787127635060;-6.38431480218457;-5.83091849338474;-7.03722123470380;-8.01892461372866;-11.9045165420570;-17.6875014087858;-23.1120446628666;-24.3249260915385;-18.3812223081391;-0.445059545877853;30.8349995915833;80.7964036748955;149.090282223531;227.127245883251;292.067777259055;309.659372488016;268.910352937998;199.337704698810;137.205985150226;86.7316020129979;49.1416084809934;21.6968534887626;-0.359833157491252;-18.8886059600616;-34.7255067699414;-42.9525514614611;-47.3119237915602;-50.8601751416934;-52.5630442470179;-52.6332015914733;-51.6149178280948;-51.7260114734533;-51.0701670400962;-51.0662563291366;-50.4607428395337;-50.1384615291590;-48.1336809296838;-45.2606137758571;-42.5119318884935;-38.7683056959878;-36.8286684308513;-35.9818247941778;-32.8144882960806;-26.3690584974231;-17.9807458179004;-12.3202417427601;-11.2279571754486;-12.3644744389018;-12.4614137053584;-10.9721004608358;-9.01041178524064;-5.38623948314561;-2.89162552297647;-0.157473560222462;2.24833496494960;8.84241248435490;16.3541342526243;20.5314674211113;22.0678919532826;23.6588918557240;26.3152015673119;31.8497807249484;37.6141566864762;39.9761703864612;40.6456476503343;42.9710416410221;45.3220797335636;48.1296429009041;50.4912542773519;52.7839979043668;54.2000652427640;56.1073972632667;57.3095250057516;58.9526861738099;63.1801629645368;69.0709963174553;71.9802395197947;73.4261939459489;73.6868300829976;73.6781908457425;73.9738671365149;72.1589914518506;66.5326346129704;60.0531565046074;52.4868502158295;42.7883808287315;31.5743105619612;18.4165245821451;7.78923124531024;-5.36827094417322;-20.2193712090923;-31.5338801182713;-39.0196759801784;-42.6915618969689;-50.4784754013766;-58.7874136280630;-67.0437199140115;-75.1936073574390;-79.4874697981132;-81.9662336383230;-82.7035272381159;-82.6123523787975;-82.5454855107974;-80.5796600726999;-79.7819272028172;-75.1348971221837;-71.8776863476471;-69.3072867666026;-66.5850429276570;-62.2242815059738;-58.8181135433869;-56.9482677093129;-55.2846068253344;-52.6984318170083;-50.8495585096296;-50.1825455073018;-48.2320905360975;-45.1121869500534;-43.8851739560489;-42.0534097316514;-39.2822443154127;-37.0396380976391;-32.2963675288090;-25.6533672878374;-21.4384924497158;-19.9681829829386;-22.4746435106326;-25.4808696949698;-26.4278996542794;-24.2540832530170;-23.7763693211197;-24.3317390068752;-20.8609023059373;-19.5506927413038;-21.1758282006300;-23.3068764390544;-24.4050889858666;-23.2916372161449;-21.8336777168854;-21.3063274674193;-20.9677354610849;-20.7193460771796;-20.5586140684844;-19.5971227182931;-19.8834194107315;-19.5456958914423;-19.1682479424687;-19.5126314142367;-21.4774929448685;-21.1794672298872;-20.4287126462282;-17.5114075370961;-14.8775529604466;-12.6026161981963;-13.9054241901667;-15.8209272137076;-16.1591426585480;-14.1743387482536;-9.91011501550820;-6.73361448164352;-7.04118544742430;-10.1869557512527;-11.8440474599312;-13.6880900818858;-14.3413056236463;-13.7194205044796;-12.6087861600019;-9.87693474832649;-8.26334309183489;-7.82845257667392;-8.14163758668410;-4.48228410294206;1.24418358312796;1.70219206004010;-2.04324220642245;-6.90318197645598;-6.34241229493960;-6.97725993581932;-8.84718700174308;-9.04475109955945;-7.71103727277021;-4.45194899600407;-2.65637007438254;-3.99128254289265;-4.13932000194692;-3.16710745780407;-1.75767687729135;0.403577497950867;4.71896051492662;7.53505712798132;9.12740776328949;8.51587060101220;7.10300122012494;9.04323142836633;12.3878059943818;14.9792025600270;17.0145991709746;19.1572988069032;19.8801310794071;16.5981409095213;13.1480827399512;11.8810890861722;10.1327361205922;10.0148360436924;9.34822898345949;8.51865190423232;4.77473561144458;-0.800254264862420;-6.02784629857875;-8.54790503510825;-12.0043745375141;-12.8523176089094;-11.8594518688248;-11.7448690947444;-13.1528031072504;-11.5425993499108;-10.6885117484079;-10.0993010962831;-12.4575199937071;-18.3715170954946;-24.5561486824201;-28.4783933112426;-26.8997602197210;-21.0215098048227;-1.04935426009955;33.0200895600515;88.0293275461236;161.058214997011;237.790298973502;291.263352672672;292.121750822125;242.266677587806;174.953405763207;119.569336517929;70.8799229118207;31.4884831763705;1.91426437817800;-18.5499090091249;-32.6143778893448;-42.0150672921973;-48.2241660719285;-51.3931645785100;-55.4525166205094;-57.8420940091879;-57.5126902593866;-55.3737410649811;-51.9946083378477;-46.4848404180993;-43.7396082845958;-42.5629779197865;-42.5117389151425;-41.3392497714866;-40.3274927287413;-36.6989677929721;-31.4793665722280;-28.5314435903358;-27.4511149146006;-25.7698077471574;-25.8266485451745;-23.2811110673672;-20.8401650312023;-17.2496103938302;-12.5265281254642;-7.67713717346941;-3.77788782756530;0.379943566007121;5.57205320062430;8.35051454620295;10.2743454502661;13.8326188593741;18.3196676986333;23.0880356894352;29.1610428794045;33.6203596245056;35.0369023405250;34.7582976583050;32.3921393730732;34.1307943387726;37.7723787801572;41.2924558369498;45.4987300840057;50.5887856929211;55.5195807777275;61.7409490206386;67.1524892078671;67.6800753707878;68.2866424118382;70.7173820553833;73.2790733506621;76.4738942333963;77.6920618696083;80.0820279958415;82.2972425620087;82.3743908657804;81.0033551204507;77.7010133602435;73.1161796371327;68.9985035177322;60.6640789360948;51.1127660036059;42.1957891737088;30.0352828211872;19.5758614963166;9.26640092851503;-0.751680439201662;-13.8598430206595;-25.4859972123448;-37.9208330994973;-48.3923994372693;-57.6120127598169;-63.5193819919678;-68.8709185416022;-71.1989544294248;-71.7549228444823;-72.9657127499335;-75.0612707465954;-75.2787095081999;-73.4743688276059;-74.2970097299226;-72.3525785060880;-69.4540075698449;-68.1467236166000;-65.4429667591215;-64.2183256887058;-61.7001668588898;-56.7754057553356;-50.7885412906867;-47.8184408773544;-47.1478360423553;-45.4244448927103;-43.2991803145537;-39.8596483868950;-38.0293692709018;-38.1010030861918;-35.2349517850669;-31.3496566800005;-31.4038987959993;-32.0281658624630;-29.9537686029608;-30.8906333666768;-28.9012355103045;-27.2952810884272;-25.8242331001506;-22.7241714539168;-20.6933421951400;-16.4684320882228;-15.0507984463684;-15.4427646713540;-16.6541916110574;-16.2783564976771;-13.8809515722835;-10.1235057305012;-9.09678906801893;-10.3128887420980;-12.5514808203054;-9.90992977646269;-11.7672107238839;-12.5117670717521;-11.6803780966760;-12.6397581009204;-12.2095672271244;-11.4520539910549;-10.9074305327147;-10.3902160961062;-9.11173084422005;-9.56159624248705;-8.23677207315130;-6.96067431948717;-8.37539978558990;-5.37220470391958;-2.44073156025642;0.494548375730366;1.39408881836434;1.26722050423714;3.43672318050609;8.50515496535533;9.85330375580039;7.81891716745908;4.52219620375647;0.653827161693637;-3.07843086201595;-1.49737492916807;-0.348941168071429;-1.63407685991929;-1.19647102164069;-0.531642839710639;0.993183634457587;4.00101719401393;6.01437867216470;5.59381406649362;4.50498585286554;4.50250360757189;5.43231970313590;6.53070999457542;8.69991827817964;8.22715700994826;8.81930809666807;11.5653922415664;11.9860033079404;14.8110324066034;15.2492863936618;16.3988641308656;15.8776837760892;16.8438896963627;16.8860851421792;16.9001264010188;17.5843466402096;18.3659257872831;20.2325128824983;19.6930572031764;19.3780150347027;20.4729087862289;21.6756613645399;20.1205412835502;17.0478201274758;13.6487980761516;10.3250780853354;6.52534585235178;3.11027240906849;0.939265509499448;-3.33923356131312;-7.38617686049296;-4.74758789215348;-1.47419305108308;-3.92301177914635;-8.81190452646094;-10.0481962127807;-10.3331453761848;-12.2134488557320;-15.5070269386073;-23.3195447537662;-28.6875274406520;-29.6034368623814;-23.0249661414050;-1.37296031868569;35.0264612655870;91.2487361941257;163.873611338911;238.896738055641;292.619884905037;295.321984787170;248.616965369426;184.857625893707;131.576620937202;84.8427407059114;45.9738082184875;17.3849670819058;-3.95208704976491;-18.9373564505441;-28.9165752050644;-34.2602397266862;-38.7867599929754;-41.8109239693293;-46.6552716260729;-48.2025236793672;-51.0575385712452;-52.5971812610029;-53.3461886210561;-52.9426175451442;-50.5467606863838;-46.1894461641252;-42.5699089186697;-39.9657633722493;-35.9691738269906;-31.5572512728872;-28.8220112083077;-26.1979454711264;-22.7568077579195;-19.1222880404932;-15.1527856830747;-10.1907713727389;-8.19194092265580;-5.04871181267485;-0.924378726810127;3.23950912837215;5.87148826643811;6.47703249914758;7.80038060399582;10.4708315813181;13.8464010247777;16.6254708798163;19.5485133603674;23.0783266876507;25.0849461497074;27.8750872132002;32.0129578328521;36.4879159061505;40.3027956083341;41.6796421926022;45.2540729332372;49.8281690400688;53.1687384214508;55.8644953475885;60.8983134720740;66.3642132552237;71.4625847010405;74.8825690348470;76.2279464720627;79.6748975787217;83.4418373458180;87.5050949436493;89.1065124001603;88.6966888668906;87.3656689901227;84.6140792471593;81.3321004473675;73.8139926607797;67.0969162177735;59.9325063292480;51.9267618717057;43.6466231843769;31.2440424304498;18.4931205996462;3.89233966340617;-7.53474060414381;-17.6044666688232;-28.4659250593860;-38.7743352046879;-48.4957526524552;-54.5743196518717;-58.8644987861141;-63.2629866433709;-66.7321307700076;-69.3615569478460;-69.2388650176507;-68.3579461671644;-69.1685325063398;-67.9132792682230;-66.1925819329017;-63.3774104381231;-63.8336898723659;-64.6402926286367;-64.1246403156971;-64.1690500504913;-62.9165084697838;-60.5179765250042;-57.6193995594486;-53.5644178704289;-50.0214162539822;-45.6632377719413;-41.1045071093612;-36.3668989567573;-32.3325012163963;-30.5783639156271;-29.9701313498553;-24.5704883457599;-22.9733606675522;-22.7907540169987;-21.5751000578753;-18.2190900297607;-15.9214446040241;-14.1229587145981;-14.1877525277614;-14.9514548408507;-13.5222769710868;-13.2967327922441;-13.9239164217758;-15.0625232710130;-19.3631290308035;-20.8728799227409;-20.4475386766019;-21.1380404223413;-18.8499159459443;-16.2274636370923;-13.7972517046948;-14.2056637001737;-14.5053253788717;-14.7450491378852;-14.3579767579821;-13.7488048743632;-11.2505044126560;-7.34911539471615;-7.00879739119822;-11.5558743218252;-14.0630191894523;-12.9348889985073;-12.1009433366723;-13.1634029881987;-12.2436404362042;-11.0788858507885;-9.05825738916613;-9.60860823765561;-8.03923766289650;-5.15708442251612;-5.78447621196966;-5.38797382971128;-4.32227152054493;-2.17997701140300;-5.41086065400236;-6.28972841457965;-4.74280887325429;-4.58569026186108;-6.16656381409697;-5.99288984104774;-3.13493460261973;0.0798013662381751;1.72960239533255;1.26423419097982;0.648770672402340;-1.35675384868365;-1.88736908158824;-2.77328013912733;-3.21386553940193;-4.64509348963406;-4.45440969965459;-5.20161757565017;-3.82039747504511;-3.51056942905521;-4.51469597695713;-2.74165108378287;-4.23401311008061;-2.10448736372006;-1.13113658703991;-1.46899628545053;-0.0985515482855882;1.06632291262776;2.25190534539878;5.51570915310888;7.79473036702879;12.2116950236782;15.4281825001141;17.3529331765770;17.9633300129252;18.3557234551033;21.2363943628752;26.3038190901668;25.7991623766933;23.6390344365568;21.0118007897695;17.3414816056458;15.0057541381014;11.1526282292486;8.33911992506317;6.11710356271547;2.10191298242398;-1.01228236575090;-1.86486729055473;-0.863823561786131;-1.19916680929359;-4.24240692886640;-7.81413456453430;-10.0850679493690;-11.2490848065594;-11.2782556091029;-13.5763779529378;-15.0918312963586;-21.2737258433040;-25.4522487110677;-21.8027486514938;-4.81390709025256;29.3837256525326;79.4138540794270;148.527836203059;225.673797973023;291.099785104692;312.867837058049;276.464011559248;207.684039566622;143.365383298080;90.5256157320028;49.5362194186977;20.1263800481686;-2.96912757613479;-20.2330447262856;-33.1263297659940;-40.1954719873203;-46.7492538284822;-52.5093231507591;-56.3758342244676;-59.3555412564524;-59.7452025883582;-59.4519428845096;-57.9221277444208;-55.4801378652567;-50.6080006869200;-47.0249811945418;-48.9842099008736;-47.9201679495489;-45.6439318731463;-43.9091208141055;-42.4951683363222;-39.0550573964620;-36.4189423745711;-32.7221186507043;-29.0807178230920;-26.3725157466521;-23.0776725967282;-20.5011680084838;-14.9966711089918;-13.0458174998826;-12.3288372543924;-9.96981330307969;-6.61364866338024;-3.32654189696461;1.78614395219474;6.70119679944111;11.1717301651594];
            A11=A11/400;
              A11=awgn(A11,ff);  
              A7=awgn(A7,ff); 
              A5=awgn(A5,ff);
              A9=awgn(A9,ff);
 %%%%%%%%%%%%%%%%%%%%%%%%%%%%%%%%%%%%%%%%%%%%%%%%%%%%%%%%%%%%%%%%%%%%%
% generate the mixtures
S = zeros(N,T,K);
for n = 1 : N
    temp1=[A11(1:qq) A5(1:qq) A7(1:qq) A9(1:qq)];
    temp2=[A11(qq+1:2*qq) A5(qq+1:2*qq) A7(qq+1:2*qq) A9(qq+1:2*qq)];
    temp3=[A11(2*qq+1:3*qq) A5(2*qq+1:3*qq) A7(2*qq+1:3*qq) A9(2*qq+1:3*qq)];
    temp4=[A11(3*qq+1:4*qq) A5(3*qq+1:4*qq) A7(3*qq+1:4*qq) A9(3*qq+1:4*qq)];
temp1=temp1';
temp2=temp2';
temp3=temp3';
temp4=temp4';
               % temp1 = randn(K,T);  
    temp6 = zeros(K,T);
    temp7 = zeros(K,T);
    temp8  = zeros(K,T);
    temp9  = zeros(K,T);
    B = randn(K,K,3);
    for p = 0 : 2
        for t = 3 : T
        temp6(:,t) = temp6(:,t) + B(:,:,p+1)*temp1(:,t-p); % introduce nonwhiteness and spatial correlation
        temp7(:,t) = temp7(:,t) + B(:,:,p+1)*temp2(:,t-p);
        temp8(:,t) = temp8(:,t) + B(:,:,p+1)*temp3(:,t-p);
        temp9(:,t) = temp9(:,t) + B(:,:,p+1)*temp4(:,t-p);
        end
        
    end
%     temp7=temp7-mean(temp7);
%         temp7=temp7/sqrt(temp7);
temp1=temp6'; 
temp2=temp7'; 
temp3=temp8'; 
temp4=temp9'; 
S(1,:,:) = temp1;
S(2,:,:) = temp2;
S(3,:,:) = temp3;
S(4,:,:) = temp4;
    for k = 1 : K
        %S(n,:,k) = temp6(k,:);
        mm=mean(S(n,:,k));
        S(n,:,k) = S(n,:,k) - mm;
        ssq=sqrt(var(S(n,:,k)));
        S(n,:,k) = S(n,:,k)/ssq;
    end
end
% N=3;
% K=4;
% T=100;
% 
% S=zeros(N,T,K);
% for n=1:N
%    Z=randmv_laplace(K,T);
%    S(n,:,:)=Z.';
% end
A=randn(N,N,K);
X=S;
for k=1:K
   A(:,:,k)=vecnorm(A(:,:,k))';
   X(:,:,k)=A(:,:,k)*S(:,:,k);
end

i=1;

%% Example call to iva_mpe_decp_v2
% with optional input, A
[W, analysis_data]=iva_mpe_decp_v2(X,'A',A);

%% Compute & display data 
%[zois1,isi]=bss_isi(W,A,S);
[zois1,isi]=bss_isi(W,A,S);
disp(['IVA-L-Decp ISI: ' num2str(isi)])
disp('IVA-L-Decp can "get stuck" in local minima, occurences of local minima seems to decrease with number of datasets.')


%% Visualize results
T1 = zeros(N,N);
for k = 1 : K
   Tk = W(:,:,k)*A(:,:,k);
   Tk = abs(Tk);
   for n = 1 : N
      Tk(n,:) = Tk(n,:)/max(abs(Tk(n,:)));
   end
   T1 = T1 + Tk/K;
end
P=zeros(N);
[zois2,imax]=max(T1);
ind=sub2ind([N N],1:N,imax);
P(ind)=1;
T1=P*T1;
figure
imagesc(1:N,1:N,T1)
caxis([0 1])

colormap('bone')
title('joint global matrix')
colorbar
disp('Ideally image is identity matrix.')
%% Return
%return
