# Supplementary material for: Isolation of multiple electrocardiogram artifacts using independent vector analysis
Source: PeerJ Comput Sci. 2023 Feb 9;9:e1189. doi: 10.7717/peerj-cs.1189 (PMC10280251; doi:10.7717/peerj-cs.1189)
Supplement: Supplemental Information 2 [file peerj-cs-09-1189-s002.zip › IVA-GGD/vecmag.m]

function mag=vecmag(vec,varargin)
% mag=vecmag(vec)
% or
% mag=vecmag(v1,v2,...,vN)
%
% Computes the vector 2-norm or magnitude of vector. vec has size n by m
% represents m vectors of length n (i.e. m column-vectors). Routine avoids
% potential mis-use of norm built-in function. Routine is faster than
% calling sqrt(dot(vec,vec)) -- but equivalent.
if nargin==1
   mag=sqrt(sum(vec.*conj(vec)));
else
   mag=vec.*conj(vec);
   for ii=1:length(varargin)
      mag=mag+varargin{ii}.*conj(varargin{ii});
   end
   mag=sqrt(mag);
end
return
