# Supplementary material for: Isolation of multiple electrocardiogram artifacts using independent vector analysis
Source: PeerJ Comput Sci. 2023 Feb 9;9:e1189. doi: 10.7717/peerj-cs.1189 (PMC10280251; doi:10.7717/peerj-cs.1189)
Supplement: Supplemental Information 2 [file peerj-cs-09-1189-s002.zip › IVA-GGD/vecnorm.m]

function [uvec,mag]=vecnorm(vec)
% [vec,mag]=vecnorm(vec)
% Returns the vector normalized by 2-norm or magnitude of vector.
% vec has size n by m represents m vectors of length n (i.e. m
% column-vectors).
[n,m]=size(vec);
if n==1
   disp('vecnorm operates on column vectors, input appears to have dimension of 1')
end

uvec=zeros(n,m);
mag=vecmag(vec); % returns a 1 x m row vector
for ii=1:size(vec,1)
   uvec(ii,:)=vec(ii,:)./mag;
end
% Equivalent to: uvec=vec./repmat(mag,size(vec,1),1);

% Which implementation is optimal depends on optimality criterion (memory
% vs. speed), this version uses the former criterion.
return
