# Supplementary material for: Isolation of multiple electrocardiogram artifacts using independent vector analysis
Source: PeerJ Comput Sci. 2023 Feb 9;9:e1189. doi: 10.7717/peerj-cs.1189 (PMC10280251; doi:10.7717/peerj-cs.1189)
Supplement: Supplemental Information 2 [file peerj-cs-09-1189-s002.zip › IVA-GGD/whiten.m]

function [z,V,U]=whiten(x)
% [z,V,U]=whiten(x)
%
% Whitens the data vector so that E{zz'}=I, where z=V*x.

if ~iscell(x)
   [N,T,K]=size(x);
   if K==1
      % Step 1. Center the data.
      x=bsxfun(@minus,x,mean(x,2));
      
      % Step 2. Form MLE of data covariance.
      covar=x*x'/T;
      
      % Step 3. Eigen decomposition of covariance.
      [eigvec, eigval] = eig (covar);
      
      % Step 4. Forming whitening transformation.
      V=sqrt(eigval) \ eigvec';
      U=eigvec * sqrt(eigval);
      
      % Step 5. Form whitened data
      z=V*x;
   else
      K=size(x,3);
      z=zeros(N,T,K);
      V=zeros(N,N,K);
      U=zeros(N,N,K);
      for k=1:K
         % Step 1. Center the data.
         xk=bsxfun(@minus,x(:,:,k),mean(x(:,:,k),2));
         
         % Step 2. Form MLE of data covariance.
         covar=xk*xk'/T;
         
         % Step 3. Eigen decomposition of covariance.
         [eigvec, eigval] = eig (covar);
         
         % Step 4. Forming whitening transformation.
         V(:,:,k)=sqrt(eigval) \ eigvec';
         U(:,:,k)=eigvec * sqrt(eigval);
         
         % Step 5. Form whitened data
         z(:,:,k)=V(:,:,k)*xk;
      end % k
   end % K>1
else % x is cell
   K=numel(x);
   sizex=size(x);
   V=cell(sizex);
   U=cell(sizex);
   z=cell(sizex);
   for k=1:K
      T=size(x{k},2);
      % Step 1. Center the data.
      xk=bsxfun(@minus,x{k},mean(x{k},2));
      
      % Step 2. Form MLE of data covariance.
      covar=xk*xk'/T;
      
      % Step 3. Eigen decomposition of covariance.
      [eigvec, eigval] = eig (covar);
      
      % Step 4. Forming whitening transformation.
      V{k}=sqrt(eigval) \ eigvec';
      U{k}=eigvec * sqrt(eigval);
      
      % Step 5. Form whitened data
      z{k}=V{k}*xk;
   end % k
end

%%
return
