# Supplementary material for: Isolation of multiple electrocardiogram artifacts using independent vector analysis
Source: PeerJ Comput Sci. 2023 Feb 9;9:e1189. doi: 10.7717/peerj-cs.1189 (PMC10280251; doi:10.7717/peerj-cs.1189)
Supplement: Supplemental Information 2 [file peerj-cs-09-1189-s002.zip › FastICA_25/demosig1.m]

function [sig,mixedsig]=demosig();

s1=s1(1:10000);
s2=s2(1:10000);
s3=s3(1:10000);
% s3=0.01*rand(1,10000);
% s3=s3';
s4=s4(1:10000);
s=[s1 s2 s3 s4];
s=s';
a=rand(4);
x=a*s;
%x=awgn(x,10);
mixedsig=x;
[mixedsig, mixedmean] = remmean(mixedsig);
[Dim, NumOfSampl] = size(mixedsig)
% All
verbose           = 'on';

% Default values for 'pcamat' parameters
firstEig          = 1;
lastEig           = Dim;
interactivePCA    = 'off';

% Default values for 'fpica' parameters
approach          = 'defl';
numOfIC           = Dim;
g                 = 'pow3';
finetune          = 'off';
a1                = 1;
a2                = 1;
myy               = 1;
stabilization     = 'off';
epsilon           = 0.0001;
maxNumIterations  = 1000;
maxFinetune       = 5;
initState         = 'rand';
guess             = 0;
sampleSize        = 1;
displayMode       = 'off';
displayInterval   = 1;
b_verbose = 1;
jumpPCA = 0;
jumpWhitening = 0;
only = 3;
userNumOfIC = 0;
%%%%%%%%%%%%%%%%%%%%%%%%%%%%%%%%%%%%%%%%%%%%%

%%%%%%%%%%%%%%%%%%%%%%%%%%%%%%%%%%%%%%%%%%%%%%%%%%%%%%%%%%%%%%%%%%%%%%%%%%%%%%%%
% print information about data
if b_verbose
  fprintf('Number of signals: %d\n', Dim);
  fprintf('Number of samples: %d\n', NumOfSampl);
end

% Check if the data has been entered the wrong way,
% but warn only... it may be on purpose

if Dim > NumOfSampl
  if b_verbose
    fprintf('Warning: ');
    fprintf('The signal matrix may be oriented in the wrong way.\n');
    fprintf('In that case transpose the matrix.\n\n');
  end
end


%%%%%%%%%%%%%%%%%%%%%%%%%%%%%%%%%%%%%%%%%%%%%%%%%%%%%%%%%%%%%%%%%%%%%%%%%%%%%%%%
% Calculating PCA

% We need the results of PCA for whitening, but if we don't
% need to do whitening... then we dont need PCA...
if jumpWhitening == 3
  if b_verbose,
    fprintf ('Whitened signal and corresponding matrises supplied.\n');
    fprintf ('PCA calculations not needed.\n');
  end;
else
  
  % OK, so first we need to calculate PCA
  % Check to see if we already have the PCA data
  if jumpPCA == 2,
    if b_verbose,
      fprintf ('Values for PCA calculations supplied.\n');
      fprintf ('PCA calculations not needed.\n');
    end;
  else
    % display notice if the user entered one, but not both, of E and D.
    if (jumpPCA > 0) & (b_verbose),
      fprintf ('You must suply all of these in order to jump PCA:\n');
      fprintf ('''pcaE'', ''pcaD''.\n');
    end;
    
    % Calculate PCA
    [E, D]=pcamat(mixedsig, firstEig, lastEig, interactivePCA, verbose);
  end
end

% skip the rest if user only wanted PCA
if only > 1
  
  %%%%%%%%%%%%%%%%%%%%%%%%%%%%%%%%%%%%%%%%%%%%%%%%%%%%%%%%%%%%%%%%%%%%%%%%%%%%%%%%
  % Whitening the data
  
  % Check to see if the whitening is needed...
  if jumpWhitening == 3,
    if b_verbose,
      fprintf ('Whitening not needed.\n');
    end;
  else
    
    % Whitening is needed
    % display notice if the user entered some of the whitening info, but not all.
    if (jumpWhitening > 0) & (b_verbose),
      fprintf ('You must suply all of these in order to jump whitening:\n');
      fprintf ('''whiteSig'', ''whiteMat'', ''dewhiteMat''.\n');
    end;
    
    % Calculate the whitening
    [whitesig, whiteningMatrix, dewhiteningMatrix] = whitenv ...
						     (mixedsig, E, D, verbose);
  end
  
end % if only > 1

% skip the rest if user only wanted PCA and whitening
if only > 2
  
  %%%%%%%%%%%%%%%%%%%%%%%%%%%%%%%%%%%%%%%%%%%%%%%%%%%%%%%%%%%%%%%%%%%%%%%%%%%%%%%%
  % Calculating the ICA
  
  % Check some parameters
  % The dimension of the data may have been reduced during PCA calculations.
  % The original dimension is calculated from the data by default, and the
  % number of IC is by default set to equal that dimension.
  
  Dim = size(whitesig, 1);
  
  % The number of IC's must be less or equal to the dimension of data
  if numOfIC > Dim
    numOfIC = Dim;
    % Show warning only if verbose = 'on' and user supplied a value for 'numOfIC'
    if (b_verbose & userNumOfIC)
      fprintf('Warning: estimating only %d independent components\n', numOfIC);
      fprintf('(Can''t estimate more independent components than dimension of data)\n');
    end
  end
  
  % Calculate the ICA with fixed point algorithm.
  [A, W] = fpica (whitesig,  whiteningMatrix, dewhiteningMatrix, approach, ...
		  numOfIC, g, finetune, a1, a2, myy, stabilization, epsilon, ...
		  maxNumIterations, maxFinetune, initState, guess, sampleSize, ...
		  displayMode, displayInterval, verbose);
  
  % Check for valid return
  if ~isempty(W)
    % Add the mean back in.
    if b_verbose
      fprintf('Adding the mean back to the data.\n');
    end
    icasig = W * mixedsig + (W * mixedmean) * ones(1, NumOfSampl);
    %icasig = W * mixedsig;
    if b_verbose & ...
	  (max(abs(W * mixedmean)) > 1e-9) & ...
	  (strcmp(displayMode,'signals') | strcmp(displayMode,'on'))
      fprintf('Note that the plots don''t have the mean added.\n');
    end
  else
    icasig = [];
  end

end % if only > 2

%%%%%%%%%%%%%%%%%%%%%%%%%%%%%%%%%%%%%%%%%%%%%%%%%%%%%%%%%%%%%%%%%%%%%%%%%%%%%%%%
% The output depends on the number of output parameters
% and the 'only' parameter.

if only == 1    % only PCA
  Out1 = E;
  Out2 = D;
elseif only == 2  % only PCA & whitening
  if nargout == 2
    Out1 = whiteningMatrix;
    Out2 = dewhiteningMatrix;
  else
    Out1 = whitesig;
    Out2 = whiteningMatrix;
    Out3 = dewhiteningMatrix;
  end
else      % ICA
  if nargout == 2
    Out1 = A;
    Out2 = W;
  else
    Out1 = icasig;
    Out2 = A;
    Out3 = W;
  end
end
AX.XMinorGrid = 'on'


figure
subplot(4,1,1);
plot(icasig(1,:))
subplot(4,1,2);
plot(icasig(2,:))
subplot(4,1,3);
plot(icasig(3,:))
% plot(aa)
subplot(4,1,4);
plot(icasig(4,:))
